# Supplementary material for: Immunomic longitudinal profiling of the NeoPembrOv trial identifies drivers of immunoresistance in high-grade ovarian carcinoma
Source: Nat Commun. 2024 Jul 16;15:5932. doi: 10.1038/s41467-024-47000-5 (PMC11252308; doi:10.1038/s41467-024-47000-5)
Supplement: Supplementary file 4 — Source Data [file 41467_2024_47000_MOESM4_ESM.xlsx]

## Sheet: Figure 1 a,b
sample_name	Treatment_arm	time	immune_pop	score
001-01_Post	NACT+P	Post	B lineage (MCP)	3.153
001-01_Pre	NACT+P	Pre	B lineage (MCP)	3.395
018-03_Post	NACT	Post	B lineage (MCP)	3.56
018-03_Pre	NACT	Pre	B lineage (MCP)	1.434
024-01_Post	NACT	Post	B lineage (MCP)	3.042
024-01_Pre	NACT	Pre	B lineage (MCP)	2.525
024-03_Post	NACT	Post	B lineage (MCP)	2.509
024-03_Pre	NACT	Pre	B lineage (MCP)	3.683
024-05_Post	NACT+P	Post	B lineage (MCP)	3.275
024-05_Pre	NACT+P	Pre	B lineage (MCP)	1.998
024-06_Post	NACT	Post	B lineage (MCP)	1.873
024-06_Pre	NACT	Pre	B lineage (MCP)	2.076
024-07_Post	NACT+P	Post	B lineage (MCP)	2.842
024-07_Pre	NACT+P	Pre	B lineage (MCP)	5.524
024-10_Post	NACT+P	Post	B lineage (MCP)	4.747
024-10_Pre	NACT+P	Pre	B lineage (MCP)	6.671
027-03_Post	NACT	Post	B lineage (MCP)	3.507
027-03_Pre	NACT	Pre	B lineage (MCP)	2.002
027-04_Post	NACT+P	Post	B lineage (MCP)	3.522
027-04_Pre	NACT+P	Pre	B lineage (MCP)	1.933
027-06_Post	NACT	Post	B lineage (MCP)	3.102
027-06_Pre	NACT	Pre	B lineage (MCP)	3.471
027-09_Post	NACT+P	Post	B lineage (MCP)	3.096
027-09_Pre	NACT+P	Pre	B lineage (MCP)	1.86
031-01_Post	NACT+P	Post	B lineage (MCP)	2.33
031-01_Pre	NACT+P	Pre	B lineage (MCP)	1.817
031-02_Post	NACT+P	Post	B lineage (MCP)	4.407
031-02_Pre	NACT+P	Pre	B lineage (MCP)	2.053
031-04_Post	NACT	Post	B lineage (MCP)	4.046
031-04_Pre	NACT	Pre	B lineage (MCP)	5.83
031-05_Post	NACT+P	Post	B lineage (MCP)	3.68
031-05_Pre	NACT+P	Pre	B lineage (MCP)	2.652
050-01_Post	NACT+P	Post	B lineage (MCP)	2.664
050-01_Pre	NACT+P	Pre	B lineage (MCP)	4.156
050-03_Post	NACT+P	Post	B lineage (MCP)	5.828
050-03_Pre	NACT+P	Pre	B lineage (MCP)	1.508
050-04_Post	NACT	Post	B lineage (MCP)	1.885
050-04_Pre	NACT	Pre	B lineage (MCP)	2.069
050-07_Post	NACT+P	Post	B lineage (MCP)	2.633
050-07_Pre	NACT+P	Pre	B lineage (MCP)	2.562
050-08_Post	NACT	Post	B lineage (MCP)	3.14
050-08_Pre	NACT	Pre	B lineage (MCP)	1.463
050-11_Post	NACT+P	Post	B lineage (MCP)	2.724
050-11_Pre	NACT+P	Pre	B lineage (MCP)	2.539
050-12_Post	NACT+P	Post	B lineage (MCP)	3.882
050-12_Pre	NACT+P	Pre	B lineage (MCP)	3.933
050-13_Post	NACT	Post	B lineage (MCP)	6.258
050-13_Pre	NACT	Pre	B lineage (MCP)	2.293
050-15_Post	NACT	Post	B lineage (MCP)	1.816
050-15_Pre	NACT	Pre	B lineage (MCP)	1.731
050-17_Post	NACT	Post	B lineage (MCP)	3.874
050-17_Pre	NACT	Pre	B lineage (MCP)	1.968
050-21_Post	NACT+P	Post	B lineage (MCP)	3.444
050-21_Pre	NACT+P	Pre	B lineage (MCP)	2.358
081-03_Post	NACT+P	Post	B lineage (MCP)	2.07
081-03_Pre	NACT+P	Pre	B lineage (MCP)	4.493
081-05_Post	NACT	Post	B lineage (MCP)	3.048
081-05_Pre	NACT	Pre	B lineage (MCP)	4.968
092-01_Post	NACT+P	Post	B lineage (MCP)	4.14
092-01_Pre	NACT+P	Pre	B lineage (MCP)	4.616
092-02_Post	NACT+P	Post	B lineage (MCP)	2.408
092-02_Pre	NACT+P	Pre	B lineage (MCP)	2.442
092-03_Post	NACT	Post	B lineage (MCP)	5.351
092-03_Pre	NACT	Pre	B lineage (MCP)	2.361
092-04_Post	NACT	Post	B lineage (MCP)	2.961
092-04_Pre	NACT	Pre	B lineage (MCP)	0.843
092-08_Post	NACT	Post	B lineage (MCP)	2.885
092-08_Pre	NACT	Pre	B lineage (MCP)	3.28
092-09_Post	NACT+P	Post	B lineage (MCP)	3.386
092-09_Pre	NACT+P	Pre	B lineage (MCP)	1.523
092-12_Post	NACT+P	Post	B lineage (MCP)	2.492
092-12_Pre	NACT+P	Pre	B lineage (MCP)	1.548
096-02_Post	NACT+P	Post	B lineage (MCP)	3.373
096-02_Pre	NACT+P	Pre	B lineage (MCP)	2.572
096-04_Post	NACT+P	Post	B lineage (MCP)	2.06
096-04_Pre	NACT+P	Pre	B lineage (MCP)	3.681
096-05_Post	NACT	Post	B lineage (MCP)	3.2
096-05_Pre	NACT	Pre	B lineage (MCP)	3.626
098-01_Post	NACT	Post	B lineage (MCP)	3.001
098-01_Pre	NACT	Pre	B lineage (MCP)	2.305
098-02_Post	NACT+P	Post	B lineage (MCP)	4.663
098-02_Pre	NACT+P	Pre	B lineage (MCP)	2.34
128-01_Post	NACT+P	Post	B lineage (MCP)	2.458
128-01_Pre	NACT+P	Pre	B lineage (MCP)	2.792
144-01_Post	NACT+P	Post	B lineage (MCP)	3.88
144-01_Pre	NACT+P	Pre	B lineage (MCP)	2.481
144-02_Post	NACT	Post	B lineage (MCP)	3.622
144-02_Pre	NACT	Pre	B lineage (MCP)	2.751
144-03_Post	NACT+P	Post	B lineage (MCP)	2.055
144-03_Pre	NACT+P	Pre	B lineage (MCP)	2.291
144-05_Post	NACT+P	Post	B lineage (MCP)	3.288
144-05_Pre	NACT+P	Pre	B lineage (MCP)	2.395
169-01_Post	NACT	Post	B lineage (MCP)	4.204
169-01_Pre	NACT	Pre	B lineage (MCP)	3.774
184-01_Post	NACT+P	Post	B lineage (MCP)	1.952
184-01_Pre	NACT+P	Pre	B lineage (MCP)	2.338
225-01_Post	NACT+P	Post	B lineage (MCP)	2.808
225-01_Pre	NACT+P	Pre	B lineage (MCP)	5.511
250-02_Post	NACT+P	Post	B lineage (MCP)	4.628
250-02_Pre	NACT+P	Pre	B lineage (MCP)	3.133
250-04_Post	NACT+P	Post	B lineage (MCP)	3.768
250-04_Pre	NACT+P	Pre	B lineage (MCP)	2.232
250-05_Post	NACT	Post	B lineage (MCP)	2.162
250-05_Pre	NACT	Pre	B lineage (MCP)	1.831
001-01_Post	NACT+P	Post	CD8 T cells (MCP)	2.981
001-01_Pre	NACT+P	Pre	CD8 T cells (MCP)	1.601
018-03_Post	NACT	Post	CD8 T cells (MCP)	2.339
018-03_Pre	NACT	Pre	CD8 T cells (MCP)	0.134
024-01_Post	NACT	Post	CD8 T cells (MCP)	1.637
024-01_Pre	NACT	Pre	CD8 T cells (MCP)	2.103
024-03_Post	NACT	Post	CD8 T cells (MCP)	1.483
024-03_Pre	NACT	Pre	CD8 T cells (MCP)	1.884
024-05_Post	NACT+P	Post	CD8 T cells (MCP)	2.851
024-05_Pre	NACT+P	Pre	CD8 T cells (MCP)	0.097
024-06_Post	NACT	Post	CD8 T cells (MCP)	0.333
024-06_Pre	NACT	Pre	CD8 T cells (MCP)	0.658
024-07_Post	NACT+P	Post	CD8 T cells (MCP)	2.113
024-07_Pre	NACT+P	Pre	CD8 T cells (MCP)	3.477
024-10_Post	NACT+P	Post	CD8 T cells (MCP)	2.489
024-10_Pre	NACT+P	Pre	CD8 T cells (MCP)	2.205
027-03_Post	NACT	Post	CD8 T cells (MCP)	3.513
027-03_Pre	NACT	Pre	CD8 T cells (MCP)	1.191
027-04_Post	NACT+P	Post	CD8 T cells (MCP)	3.553
027-04_Pre	NACT+P	Pre	CD8 T cells (MCP)	1.497
027-06_Post	NACT	Post	CD8 T cells (MCP)	1.28
027-06_Pre	NACT	Pre	CD8 T cells (MCP)	0
027-09_Post	NACT+P	Post	CD8 T cells (MCP)	2.054
027-09_Pre	NACT+P	Pre	CD8 T cells (MCP)	0.312
031-01_Post	NACT+P	Post	CD8 T cells (MCP)	1.183
031-01_Pre	NACT+P	Pre	CD8 T cells (MCP)	1.83
031-02_Post	NACT+P	Post	CD8 T cells (MCP)	4.015
031-02_Pre	NACT+P	Pre	CD8 T cells (MCP)	0.997
031-04_Post	NACT	Post	CD8 T cells (MCP)	1.246
031-04_Pre	NACT	Pre	CD8 T cells (MCP)	2.412
031-05_Post	NACT+P	Post	CD8 T cells (MCP)	2.782
031-05_Pre	NACT+P	Pre	CD8 T cells (MCP)	0.281
050-01_Post	NACT+P	Post	CD8 T cells (MCP)	4.315
050-01_Pre	NACT+P	Pre	CD8 T cells (MCP)	1.515
050-03_Post	NACT+P	Post	CD8 T cells (MCP)	4.458
050-03_Pre	NACT+P	Pre	CD8 T cells (MCP)	1.488
050-04_Post	NACT	Post	CD8 T cells (MCP)	1.405
050-04_Pre	NACT	Pre	CD8 T cells (MCP)	0.305
050-07_Post	NACT+P	Post	CD8 T cells (MCP)	1.621
050-07_Pre	NACT+P	Pre	CD8 T cells (MCP)	0.712
050-08_Post	NACT	Post	CD8 T cells (MCP)	2.166
050-08_Pre	NACT	Pre	CD8 T cells (MCP)	2.641
050-11_Post	NACT+P	Post	CD8 T cells (MCP)	1.427
050-11_Pre	NACT+P	Pre	CD8 T cells (MCP)	0.266
050-12_Post	NACT+P	Post	CD8 T cells (MCP)	2.309
050-12_Pre	NACT+P	Pre	CD8 T cells (MCP)	0.974
050-13_Post	NACT	Post	CD8 T cells (MCP)	2.873
050-13_Pre	NACT	Pre	CD8 T cells (MCP)	1.436
050-15_Post	NACT	Post	CD8 T cells (MCP)	0.209
050-15_Pre	NACT	Pre	CD8 T cells (MCP)	0
050-17_Post	NACT	Post	CD8 T cells (MCP)	3.135
050-17_Pre	NACT	Pre	CD8 T cells (MCP)	0.849
050-21_Post	NACT+P	Post	CD8 T cells (MCP)	1.195
050-21_Pre	NACT+P	Pre	CD8 T cells (MCP)	0.502
081-03_Post	NACT+P	Post	CD8 T cells (MCP)	0.819
081-03_Pre	NACT+P	Pre	CD8 T cells (MCP)	1.63
081-05_Post	NACT	Post	CD8 T cells (MCP)	1.457
081-05_Pre	NACT	Pre	CD8 T cells (MCP)	3.113
092-01_Post	NACT+P	Post	CD8 T cells (MCP)	3.531
092-01_Pre	NACT+P	Pre	CD8 T cells (MCP)	4.054
092-02_Post	NACT+P	Post	CD8 T cells (MCP)	1.087
092-02_Pre	NACT+P	Pre	CD8 T cells (MCP)	0.069
092-03_Post	NACT	Post	CD8 T cells (MCP)	3.707
092-03_Pre	NACT	Pre	CD8 T cells (MCP)	1.517
092-04_Post	NACT	Post	CD8 T cells (MCP)	0.249
092-04_Pre	NACT	Pre	CD8 T cells (MCP)	0
092-08_Post	NACT	Post	CD8 T cells (MCP)	2.293
092-08_Pre	NACT	Pre	CD8 T cells (MCP)	2.571
092-09_Post	NACT+P	Post	CD8 T cells (MCP)	3.201
092-09_Pre	NACT+P	Pre	CD8 T cells (MCP)	1.149
092-12_Post	NACT+P	Post	CD8 T cells (MCP)	1.165
092-12_Pre	NACT+P	Pre	CD8 T cells (MCP)	0.935
096-02_Post	NACT+P	Post	CD8 T cells (MCP)	2.291
096-02_Pre	NACT+P	Pre	CD8 T cells (MCP)	0.903
096-04_Post	NACT+P	Post	CD8 T cells (MCP)	2.105
096-04_Pre	NACT+P	Pre	CD8 T cells (MCP)	2.202
096-05_Post	NACT	Post	CD8 T cells (MCP)	1.12
096-05_Pre	NACT	Pre	CD8 T cells (MCP)	3.24
098-01_Post	NACT	Post	CD8 T cells (MCP)	2.679
098-01_Pre	NACT	Pre	CD8 T cells (MCP)	2.128
098-02_Post	NACT+P	Post	CD8 T cells (MCP)	1.523
098-02_Pre	NACT+P	Pre	CD8 T cells (MCP)	1
128-01_Post	NACT+P	Post	CD8 T cells (MCP)	0.605
128-01_Pre	NACT+P	Pre	CD8 T cells (MCP)	0.873
144-01_Post	NACT+P	Post	CD8 T cells (MCP)	3.943
144-01_Pre	NACT+P	Pre	CD8 T cells (MCP)	2.319
144-02_Post	NACT	Post	CD8 T cells (MCP)	2.331
144-02_Pre	NACT	Pre	CD8 T cells (MCP)	3.664
144-03_Post	NACT+P	Post	CD8 T cells (MCP)	0.523
144-03_Pre	NACT+P	Pre	CD8 T cells (MCP)	0.829
144-05_Post	NACT+P	Post	CD8 T cells (MCP)	0.948
144-05_Pre	NACT+P	Pre	CD8 T cells (MCP)	2.637
169-01_Post	NACT	Post	CD8 T cells (MCP)	2.586
169-01_Pre	NACT	Pre	CD8 T cells (MCP)	1.498
184-01_Post	NACT+P	Post	CD8 T cells (MCP)	1.968
184-01_Pre	NACT+P	Pre	CD8 T cells (MCP)	0.878
225-01_Post	NACT+P	Post	CD8 T cells (MCP)	0.578
225-01_Pre	NACT+P	Pre	CD8 T cells (MCP)	1.01
250-02_Post	NACT+P	Post	CD8 T cells (MCP)	4.45
250-02_Pre	NACT+P	Pre	CD8 T cells (MCP)	1.441
250-04_Post	NACT+P	Post	CD8 T cells (MCP)	2.61
250-04_Pre	NACT+P	Pre	CD8 T cells (MCP)	0.481
250-05_Post	NACT	Post	CD8 T cells (MCP)	0.31
250-05_Pre	NACT	Pre	CD8 T cells (MCP)	1.031
001-01_Post	NACT+P	Post	CD8B / FOXP3	2.61
001-01_Pre	NACT+P	Pre	CD8B / FOXP3	1.616
018-03_Post	NACT	Post	CD8B / FOXP3	3.07
018-03_Pre	NACT	Pre	CD8B / FOXP3	0.59
024-01_Post	NACT	Post	CD8B / FOXP3	3.222
024-01_Pre	NACT	Pre	CD8B / FOXP3	2.061
024-03_Post	NACT	Post	CD8B / FOXP3	2.028
024-03_Pre	NACT	Pre	CD8B / FOXP3	1.001
024-05_Post	NACT+P	Post	CD8B / FOXP3	1.289
024-05_Pre	NACT+P	Pre	CD8B / FOXP3	0.134
024-06_Post	NACT	Post	CD8B / FOXP3	2.88
024-06_Pre	NACT	Pre	CD8B / FOXP3	0.707
024-07_Post	NACT+P	Post	CD8B / FOXP3	1.617
024-07_Pre	NACT+P	Pre	CD8B / FOXP3	1.936
024-10_Post	NACT+P	Post	CD8B / FOXP3	1.946
024-10_Pre	NACT+P	Pre	CD8B / FOXP3	1.067
027-03_Post	NACT	Post	CD8B / FOXP3	2.407
027-03_Pre	NACT	Pre	CD8B / FOXP3	3.571
027-04_Post	NACT+P	Post	CD8B / FOXP3	2.013
027-04_Pre	NACT+P	Pre	CD8B / FOXP3	3.914
027-06_Post	NACT	Post	CD8B / FOXP3	1.103
027-06_Pre	NACT	Pre	CD8B / FOXP3	0
027-09_Post	NACT+P	Post	CD8B / FOXP3	2.093
027-09_Pre	NACT+P	Pre	CD8B / FOXP3	0.602
031-01_Post	NACT+P	Post	CD8B / FOXP3	1.584
031-01_Pre	NACT+P	Pre	CD8B / FOXP3	1.983
031-02_Post	NACT+P	Post	CD8B / FOXP3	1.45
031-02_Pre	NACT+P	Pre	CD8B / FOXP3	0.677
031-04_Post	NACT	Post	CD8B / FOXP3	2.052
031-04_Pre	NACT	Pre	CD8B / FOXP3	1.351
031-05_Post	NACT+P	Post	CD8B / FOXP3	2.073
031-05_Pre	NACT+P	Pre	CD8B / FOXP3	0.614
050-01_Post	NACT+P	Post	CD8B / FOXP3	4.004
050-01_Pre	NACT+P	Pre	CD8B / FOXP3	0.919
050-03_Post	NACT+P	Post	CD8B / FOXP3	5.543
050-03_Pre	NACT+P	Pre	CD8B / FOXP3	1.184
050-04_Post	NACT	Post	CD8B / FOXP3	2.371
050-04_Pre	NACT	Pre	CD8B / FOXP3	0.329
050-07_Post	NACT+P	Post	CD8B / FOXP3	2.273
050-07_Pre	NACT+P	Pre	CD8B / FOXP3	1.045
050-08_Post	NACT	Post	CD8B / FOXP3	1.261
050-08_Pre	NACT	Pre	CD8B / FOXP3	3.55
050-11_Post	NACT+P	Post	CD8B / FOXP3	4.882
050-11_Pre	NACT+P	Pre	CD8B / FOXP3	0.165
050-12_Post	NACT+P	Post	CD8B / FOXP3	1.576
050-12_Pre	NACT+P	Pre	CD8B / FOXP3	1.196
050-13_Post	NACT	Post	CD8B / FOXP3	1.874
050-13_Pre	NACT	Pre	CD8B / FOXP3	2.253
050-15_Post	NACT	Post	CD8B / FOXP3	1.784
050-15_Pre	NACT	Pre	CD8B / FOXP3	0
050-17_Post	NACT	Post	CD8B / FOXP3	2.659
050-17_Pre	NACT	Pre	CD8B / FOXP3	1.34
050-21_Post	NACT+P	Post	CD8B / FOXP3	1.631
050-21_Pre	NACT+P	Pre	CD8B / FOXP3	1.854
081-03_Post	NACT+P	Post	CD8B / FOXP3	0.605
081-03_Pre	NACT+P	Pre	CD8B / FOXP3	0.982
081-05_Post	NACT	Post	CD8B / FOXP3	7.519
081-05_Pre	NACT	Pre	CD8B / FOXP3	2.257
092-01_Post	NACT+P	Post	CD8B / FOXP3	2.488
092-01_Pre	NACT+P	Pre	CD8B / FOXP3	1.943
092-02_Post	NACT+P	Post	CD8B / FOXP3	1.592
092-02_Pre	NACT+P	Pre	CD8B / FOXP3	0.119
092-03_Post	NACT	Post	CD8B / FOXP3	1.93
092-03_Pre	NACT	Pre	CD8B / FOXP3	1.704
092-04_Post	NACT	Post	CD8B / FOXP3	1.276
092-04_Pre	NACT	Pre	CD8B / FOXP3	0
092-08_Post	NACT	Post	CD8B / FOXP3	2.197
092-08_Pre	NACT	Pre	CD8B / FOXP3	2.522
092-09_Post	NACT+P	Post	CD8B / FOXP3	4.772
092-09_Pre	NACT+P	Pre	CD8B / FOXP3	2.382
092-12_Post	NACT+P	Post	CD8B / FOXP3	2.529
092-12_Pre	NACT+P	Pre	CD8B / FOXP3	1.769
096-02_Post	NACT+P	Post	CD8B / FOXP3	1.097
096-02_Pre	NACT+P	Pre	CD8B / FOXP3	0.868
096-04_Post	NACT+P	Post	CD8B / FOXP3	2.411
096-04_Pre	NACT+P	Pre	CD8B / FOXP3	2.516
096-05_Post	NACT	Post	CD8B / FOXP3	0.642
096-05_Pre	NACT	Pre	CD8B / FOXP3	1.645
098-01_Post	NACT	Post	CD8B / FOXP3	3.185
098-01_Pre	NACT	Pre	CD8B / FOXP3	1.631
098-02_Post	NACT+P	Post	CD8B / FOXP3	264.908
098-02_Pre	NACT+P	Pre	CD8B / FOXP3	1.159
128-01_Post	NACT+P	Post	CD8B / FOXP3	2.313
128-01_Pre	NACT+P	Pre	CD8B / FOXP3	1.236
144-01_Post	NACT+P	Post	CD8B / FOXP3	5.257
144-01_Pre	NACT+P	Pre	CD8B / FOXP3	1.992
144-02_Post	NACT	Post	CD8B / FOXP3	1.038
144-02_Pre	NACT	Pre	CD8B / FOXP3	1.895
144-03_Post	NACT+P	Post	CD8B / FOXP3	0.905
144-03_Pre	NACT+P	Pre	CD8B / FOXP3	3.122
144-05_Post	NACT+P	Post	CD8B / FOXP3	0.809
144-05_Pre	NACT+P	Pre	CD8B / FOXP3	1.823
169-01_Post	NACT	Post	CD8B / FOXP3	1.66
169-01_Pre	NACT	Pre	CD8B / FOXP3	1.368
184-01_Post	NACT+P	Post	CD8B / FOXP3	16.784
184-01_Pre	NACT+P	Pre	CD8B / FOXP3	1.333
225-01_Post	NACT+P	Post	CD8B / FOXP3	0.582
225-01_Pre	NACT+P	Pre	CD8B / FOXP3	0.456
250-02_Post	NACT+P	Post	CD8B / FOXP3	2.044
250-02_Pre	NACT+P	Pre	CD8B / FOXP3	1.443
250-04_Post	NACT+P	Post	CD8B / FOXP3	1.626
250-04_Pre	NACT+P	Pre	CD8B / FOXP3	1.05
250-05_Post	NACT	Post	CD8B / FOXP3	1.269
250-05_Pre	NACT	Pre	CD8B / FOXP3	1.409
001-01_Post	NACT+P	Post	CXCL13	5.019
001-01_Pre	NACT+P	Pre	CXCL13	3.059
018-03_Post	NACT	Post	CXCL13	1.213
018-03_Pre	NACT	Pre	CXCL13	0.453
024-01_Post	NACT	Post	CXCL13	1.622
024-01_Pre	NACT	Pre	CXCL13	1.448
024-03_Post	NACT	Post	CXCL13	1.569
024-03_Pre	NACT	Pre	CXCL13	1.875
024-05_Post	NACT+P	Post	CXCL13	5.453
024-05_Pre	NACT+P	Pre	CXCL13	1.677
024-06_Post	NACT	Post	CXCL13	0.998
024-06_Pre	NACT	Pre	CXCL13	0.24
024-07_Post	NACT+P	Post	CXCL13	4.859
024-07_Pre	NACT+P	Pre	CXCL13	5.203
024-10_Post	NACT+P	Post	CXCL13	3.628
024-10_Pre	NACT+P	Pre	CXCL13	6.491
027-03_Post	NACT	Post	CXCL13	3.959
027-03_Pre	NACT	Pre	CXCL13	2.48
027-04_Post	NACT+P	Post	CXCL13	4.403
027-04_Pre	NACT+P	Pre	CXCL13	1.372
027-06_Post	NACT	Post	CXCL13	2.007
027-06_Pre	NACT	Pre	CXCL13	1.315
027-09_Post	NACT+P	Post	CXCL13	2.417
027-09_Pre	NACT+P	Pre	CXCL13	3.776
031-01_Post	NACT+P	Post	CXCL13	2.814
031-01_Pre	NACT+P	Pre	CXCL13	3.827
031-02_Post	NACT+P	Post	CXCL13	5.953
031-02_Pre	NACT+P	Pre	CXCL13	2.966
031-04_Post	NACT	Post	CXCL13	2.518
031-04_Pre	NACT	Pre	CXCL13	6.183
031-05_Post	NACT+P	Post	CXCL13	3.698
031-05_Pre	NACT+P	Pre	CXCL13	1.355
050-01_Post	NACT+P	Post	CXCL13	2.157
050-01_Pre	NACT+P	Pre	CXCL13	5.419
050-03_Post	NACT+P	Post	CXCL13	8.747
050-03_Pre	NACT+P	Pre	CXCL13	3.053
050-04_Post	NACT	Post	CXCL13	1.065
050-04_Pre	NACT	Pre	CXCL13	1.419
050-07_Post	NACT+P	Post	CXCL13	0.698
050-07_Pre	NACT+P	Pre	CXCL13	1.337
050-08_Post	NACT	Post	CXCL13	3.269
050-08_Pre	NACT	Pre	CXCL13	3.977
050-11_Post	NACT+P	Post	CXCL13	2.633
050-11_Pre	NACT+P	Pre	CXCL13	3.9
050-12_Post	NACT+P	Post	CXCL13	5.692
050-12_Pre	NACT+P	Pre	CXCL13	0.081
050-13_Post	NACT	Post	CXCL13	6.217
050-13_Pre	NACT	Pre	CXCL13	2.414
050-15_Post	NACT	Post	CXCL13	0
050-15_Pre	NACT	Pre	CXCL13	1.497
050-17_Post	NACT	Post	CXCL13	4.251
050-17_Pre	NACT	Pre	CXCL13	1.318
050-21_Post	NACT+P	Post	CXCL13	4.261
050-21_Pre	NACT+P	Pre	CXCL13	0.563
081-03_Post	NACT+P	Post	CXCL13	0.232
081-03_Pre	NACT+P	Pre	CXCL13	3.882
081-05_Post	NACT	Post	CXCL13	1.798
081-05_Pre	NACT	Pre	CXCL13	5.636
092-01_Post	NACT+P	Post	CXCL13	4.793
092-01_Pre	NACT+P	Pre	CXCL13	7.206
092-02_Post	NACT+P	Post	CXCL13	2.707
092-02_Pre	NACT+P	Pre	CXCL13	0.613
092-03_Post	NACT	Post	CXCL13	6.998
092-03_Pre	NACT	Pre	CXCL13	3.363
092-04_Post	NACT	Post	CXCL13	0.276
092-04_Pre	NACT	Pre	CXCL13	0
092-08_Post	NACT	Post	CXCL13	4.95
092-08_Pre	NACT	Pre	CXCL13	5.102
092-09_Post	NACT+P	Post	CXCL13	2.846
092-09_Pre	NACT+P	Pre	CXCL13	2.322
092-12_Post	NACT+P	Post	CXCL13	4.014
092-12_Pre	NACT+P	Pre	CXCL13	7.101
096-02_Post	NACT+P	Post	CXCL13	2.026
096-02_Pre	NACT+P	Pre	CXCL13	0.799
096-04_Post	NACT+P	Post	CXCL13	0.038
096-04_Pre	NACT+P	Pre	CXCL13	2.831
096-05_Post	NACT	Post	CXCL13	3.892
096-05_Pre	NACT	Pre	CXCL13	3.784
098-01_Post	NACT	Post	CXCL13	0.376
098-01_Pre	NACT	Pre	CXCL13	0.726
098-02_Post	NACT+P	Post	CXCL13	4.934
098-02_Pre	NACT+P	Pre	CXCL13	1.955
128-01_Post	NACT+P	Post	CXCL13	1.9
128-01_Pre	NACT+P	Pre	CXCL13	2.669
144-01_Post	NACT+P	Post	CXCL13	1.358
144-01_Pre	NACT+P	Pre	CXCL13	3.49
144-02_Post	NACT	Post	CXCL13	3.398
144-02_Pre	NACT	Pre	CXCL13	1.987
144-03_Post	NACT+P	Post	CXCL13	1.292
144-03_Pre	NACT+P	Pre	CXCL13	1.495
144-05_Post	NACT+P	Post	CXCL13	4.848
144-05_Pre	NACT+P	Pre	CXCL13	2.297
169-01_Post	NACT	Post	CXCL13	5.054
169-01_Pre	NACT	Pre	CXCL13	3.74
184-01_Post	NACT+P	Post	CXCL13	0.67
184-01_Pre	NACT+P	Pre	CXCL13	1.582
225-01_Post	NACT+P	Post	CXCL13	3.94
225-01_Pre	NACT+P	Pre	CXCL13	6.429
250-02_Post	NACT+P	Post	CXCL13	7.93
250-02_Pre	NACT+P	Pre	CXCL13	3.847
250-04_Post	NACT+P	Post	CXCL13	4.695
250-04_Pre	NACT+P	Pre	CXCL13	0.843
250-05_Post	NACT	Post	CXCL13	0.406
250-05_Pre	NACT	Pre	CXCL13	0.477
001-01_Post	NACT+P	Post	Cytotoxic lymphocytes (MCP)	3.032
001-01_Pre	NACT+P	Pre	Cytotoxic lymphocytes (MCP)	1.535
018-03_Post	NACT	Post	Cytotoxic lymphocytes (MCP)	2.364
018-03_Pre	NACT	Pre	Cytotoxic lymphocytes (MCP)	1.212
024-01_Post	NACT	Post	Cytotoxic lymphocytes (MCP)	2.396
024-01_Pre	NACT	Pre	Cytotoxic lymphocytes (MCP)	2.518
024-03_Post	NACT	Post	Cytotoxic lymphocytes (MCP)	1.876
024-03_Pre	NACT	Pre	Cytotoxic lymphocytes (MCP)	1.706
024-05_Post	NACT+P	Post	Cytotoxic lymphocytes (MCP)	2.308
024-05_Pre	NACT+P	Pre	Cytotoxic lymphocytes (MCP)	1.507
024-06_Post	NACT	Post	Cytotoxic lymphocytes (MCP)	0.94
024-06_Pre	NACT	Pre	Cytotoxic lymphocytes (MCP)	1.46
024-07_Post	NACT+P	Post	Cytotoxic lymphocytes (MCP)	1.538
024-07_Pre	NACT+P	Pre	Cytotoxic lymphocytes (MCP)	2.898
024-10_Post	NACT+P	Post	Cytotoxic lymphocytes (MCP)	2.646
024-10_Pre	NACT+P	Pre	Cytotoxic lymphocytes (MCP)	2.755
027-03_Post	NACT	Post	Cytotoxic lymphocytes (MCP)	2.646
027-03_Pre	NACT	Pre	Cytotoxic lymphocytes (MCP)	1.704
027-04_Post	NACT+P	Post	Cytotoxic lymphocytes (MCP)	3.44
027-04_Pre	NACT+P	Pre	Cytotoxic lymphocytes (MCP)	1.233
027-06_Post	NACT	Post	Cytotoxic lymphocytes (MCP)	2.518
027-06_Pre	NACT	Pre	Cytotoxic lymphocytes (MCP)	3.156
027-09_Post	NACT+P	Post	Cytotoxic lymphocytes (MCP)	2.265
027-09_Pre	NACT+P	Pre	Cytotoxic lymphocytes (MCP)	1.782
031-01_Post	NACT+P	Post	Cytotoxic lymphocytes (MCP)	1.119
031-01_Pre	NACT+P	Pre	Cytotoxic lymphocytes (MCP)	1.702
031-02_Post	NACT+P	Post	Cytotoxic lymphocytes (MCP)	3.692
031-02_Pre	NACT+P	Pre	Cytotoxic lymphocytes (MCP)	1.971
031-04_Post	NACT	Post	Cytotoxic lymphocytes (MCP)	1.969
031-04_Pre	NACT	Pre	Cytotoxic lymphocytes (MCP)	2.724
031-05_Post	NACT+P	Post	Cytotoxic lymphocytes (MCP)	1.958
031-05_Pre	NACT+P	Pre	Cytotoxic lymphocytes (MCP)	0.981
050-01_Post	NACT+P	Post	Cytotoxic lymphocytes (MCP)	4.381
050-01_Pre	NACT+P	Pre	Cytotoxic lymphocytes (MCP)	2.047
050-03_Post	NACT+P	Post	Cytotoxic lymphocytes (MCP)	3.1
050-03_Pre	NACT+P	Pre	Cytotoxic lymphocytes (MCP)	1.913
050-04_Post	NACT	Post	Cytotoxic lymphocytes (MCP)	1.487
050-04_Pre	NACT	Pre	Cytotoxic lymphocytes (MCP)	1.057
050-07_Post	NACT+P	Post	Cytotoxic lymphocytes (MCP)	1.551
050-07_Pre	NACT+P	Pre	Cytotoxic lymphocytes (MCP)	1.197
050-08_Post	NACT	Post	Cytotoxic lymphocytes (MCP)	1.864
050-08_Pre	NACT	Pre	Cytotoxic lymphocytes (MCP)	2.74
050-11_Post	NACT+P	Post	Cytotoxic lymphocytes (MCP)	2.016
050-11_Pre	NACT+P	Pre	Cytotoxic lymphocytes (MCP)	2.439
050-12_Post	NACT+P	Post	Cytotoxic lymphocytes (MCP)	2.129
050-12_Pre	NACT+P	Pre	Cytotoxic lymphocytes (MCP)	2.474
050-13_Post	NACT	Post	Cytotoxic lymphocytes (MCP)	2.525
050-13_Pre	NACT	Pre	Cytotoxic lymphocytes (MCP)	1.594
050-15_Post	NACT	Post	Cytotoxic lymphocytes (MCP)	0.575
050-15_Pre	NACT	Pre	Cytotoxic lymphocytes (MCP)	0.931
050-17_Post	NACT	Post	Cytotoxic lymphocytes (MCP)	3.463
050-17_Pre	NACT	Pre	Cytotoxic lymphocytes (MCP)	1.559
050-21_Post	NACT+P	Post	Cytotoxic lymphocytes (MCP)	1.506
050-21_Pre	NACT+P	Pre	Cytotoxic lymphocytes (MCP)	0.667
081-03_Post	NACT+P	Post	Cytotoxic lymphocytes (MCP)	0.912
081-03_Pre	NACT+P	Pre	Cytotoxic lymphocytes (MCP)	2.239
081-05_Post	NACT	Post	Cytotoxic lymphocytes (MCP)	1.371
081-05_Pre	NACT	Pre	Cytotoxic lymphocytes (MCP)	3.116
092-01_Post	NACT+P	Post	Cytotoxic lymphocytes (MCP)	3.343
092-01_Pre	NACT+P	Pre	Cytotoxic lymphocytes (MCP)	3.757
092-02_Post	NACT+P	Post	Cytotoxic lymphocytes (MCP)	1.199
092-02_Pre	NACT+P	Pre	Cytotoxic lymphocytes (MCP)	0.995
092-03_Post	NACT	Post	Cytotoxic lymphocytes (MCP)	3.362
092-03_Pre	NACT	Pre	Cytotoxic lymphocytes (MCP)	1.701
092-04_Post	NACT	Post	Cytotoxic lymphocytes (MCP)	1.825
092-04_Pre	NACT	Pre	Cytotoxic lymphocytes (MCP)	0.597
092-08_Post	NACT	Post	Cytotoxic lymphocytes (MCP)	1.933
092-08_Pre	NACT	Pre	Cytotoxic lymphocytes (MCP)	2.21
092-09_Post	NACT+P	Post	Cytotoxic lymphocytes (MCP)	3.215
092-09_Pre	NACT+P	Pre	Cytotoxic lymphocytes (MCP)	1.905
092-12_Post	NACT+P	Post	Cytotoxic lymphocytes (MCP)	2.126
092-12_Pre	NACT+P	Pre	Cytotoxic lymphocytes (MCP)	1.835
096-02_Post	NACT+P	Post	Cytotoxic lymphocytes (MCP)	1.611
096-02_Pre	NACT+P	Pre	Cytotoxic lymphocytes (MCP)	0.917
096-04_Post	NACT+P	Post	Cytotoxic lymphocytes (MCP)	0.977
096-04_Pre	NACT+P	Pre	Cytotoxic lymphocytes (MCP)	1.794
096-05_Post	NACT	Post	Cytotoxic lymphocytes (MCP)	1.369
096-05_Pre	NACT	Pre	Cytotoxic lymphocytes (MCP)	3.441
098-01_Post	NACT	Post	Cytotoxic lymphocytes (MCP)	3.002
098-01_Pre	NACT	Pre	Cytotoxic lymphocytes (MCP)	1.25
098-02_Post	NACT+P	Post	Cytotoxic lymphocytes (MCP)	2.418
098-02_Pre	NACT+P	Pre	Cytotoxic lymphocytes (MCP)	1.364
128-01_Post	NACT+P	Post	Cytotoxic lymphocytes (MCP)	1.476
128-01_Pre	NACT+P	Pre	Cytotoxic lymphocytes (MCP)	1.073
144-01_Post	NACT+P	Post	Cytotoxic lymphocytes (MCP)	3.696
144-01_Pre	NACT+P	Pre	Cytotoxic lymphocytes (MCP)	3.378
144-02_Post	NACT	Post	Cytotoxic lymphocytes (MCP)	2.456
144-02_Pre	NACT	Pre	Cytotoxic lymphocytes (MCP)	3.718
144-03_Post	NACT+P	Post	Cytotoxic lymphocytes (MCP)	0.982
144-03_Pre	NACT+P	Pre	Cytotoxic lymphocytes (MCP)	1.087
144-05_Post	NACT+P	Post	Cytotoxic lymphocytes (MCP)	1.592
144-05_Pre	NACT+P	Pre	Cytotoxic lymphocytes (MCP)	1.898
169-01_Post	NACT	Post	Cytotoxic lymphocytes (MCP)	2.032
169-01_Pre	NACT	Pre	Cytotoxic lymphocytes (MCP)	1.388
184-01_Post	NACT+P	Post	Cytotoxic lymphocytes (MCP)	1.672
184-01_Pre	NACT+P	Pre	Cytotoxic lymphocytes (MCP)	1.228
225-01_Post	NACT+P	Post	Cytotoxic lymphocytes (MCP)	0.954
225-01_Pre	NACT+P	Pre	Cytotoxic lymphocytes (MCP)	1.994
250-02_Post	NACT+P	Post	Cytotoxic lymphocytes (MCP)	3.896
250-02_Pre	NACT+P	Pre	Cytotoxic lymphocytes (MCP)	1.592
250-04_Post	NACT+P	Post	Cytotoxic lymphocytes (MCP)	2.192
250-04_Pre	NACT+P	Pre	Cytotoxic lymphocytes (MCP)	0.68
250-05_Post	NACT	Post	Cytotoxic lymphocytes (MCP)	1.042
250-05_Pre	NACT	Pre	Cytotoxic lymphocytes (MCP)	1.65
001-01_Post	NACT+P	Post	Endothelial cells (MCP)	2.692
001-01_Pre	NACT+P	Pre	Endothelial cells (MCP)	2.526
018-03_Post	NACT	Post	Endothelial cells (MCP)	2.995
018-03_Pre	NACT	Pre	Endothelial cells (MCP)	2.976
024-01_Post	NACT	Post	Endothelial cells (MCP)	2.186
024-01_Pre	NACT	Pre	Endothelial cells (MCP)	1.744
024-03_Post	NACT	Post	Endothelial cells (MCP)	3.049
024-03_Pre	NACT	Pre	Endothelial cells (MCP)	2.37
024-05_Post	NACT+P	Post	Endothelial cells (MCP)	2.341
024-05_Pre	NACT+P	Pre	Endothelial cells (MCP)	2.537
024-06_Post	NACT	Post	Endothelial cells (MCP)	2.403
024-06_Pre	NACT	Pre	Endothelial cells (MCP)	2.403
024-07_Post	NACT+P	Post	Endothelial cells (MCP)	2.338
024-07_Pre	NACT+P	Pre	Endothelial cells (MCP)	2.889
024-10_Post	NACT+P	Post	Endothelial cells (MCP)	2.912
024-10_Pre	NACT+P	Pre	Endothelial cells (MCP)	2.99
027-03_Post	NACT	Post	Endothelial cells (MCP)	2.388
027-03_Pre	NACT	Pre	Endothelial cells (MCP)	2.749
027-04_Post	NACT+P	Post	Endothelial cells (MCP)	2.072
027-04_Pre	NACT+P	Pre	Endothelial cells (MCP)	1.966
027-06_Post	NACT	Post	Endothelial cells (MCP)	2.94
027-06_Pre	NACT	Pre	Endothelial cells (MCP)	2.237
027-09_Post	NACT+P	Post	Endothelial cells (MCP)	1.857
027-09_Pre	NACT+P	Pre	Endothelial cells (MCP)	1.674
031-01_Post	NACT+P	Post	Endothelial cells (MCP)	2.061
031-01_Pre	NACT+P	Pre	Endothelial cells (MCP)	2.304
031-02_Post	NACT+P	Post	Endothelial cells (MCP)	2.006
031-02_Pre	NACT+P	Pre	Endothelial cells (MCP)	2.235
031-04_Post	NACT	Post	Endothelial cells (MCP)	2.869
031-04_Pre	NACT	Pre	Endothelial cells (MCP)	3.517
031-05_Post	NACT+P	Post	Endothelial cells (MCP)	1.645
031-05_Pre	NACT+P	Pre	Endothelial cells (MCP)	1.814
050-01_Post	NACT+P	Post	Endothelial cells (MCP)	0.723
050-01_Pre	NACT+P	Pre	Endothelial cells (MCP)	1.81
050-03_Post	NACT+P	Post	Endothelial cells (MCP)	1.983
050-03_Pre	NACT+P	Pre	Endothelial cells (MCP)	2.228
050-04_Post	NACT	Post	Endothelial cells (MCP)	2.287
050-04_Pre	NACT	Pre	Endothelial cells (MCP)	1.504
050-07_Post	NACT+P	Post	Endothelial cells (MCP)	2.27
050-07_Pre	NACT+P	Pre	Endothelial cells (MCP)	2.476
050-08_Post	NACT	Post	Endothelial cells (MCP)	2.497
050-08_Pre	NACT	Pre	Endothelial cells (MCP)	3.034
050-11_Post	NACT+P	Post	Endothelial cells (MCP)	2.527
050-11_Pre	NACT+P	Pre	Endothelial cells (MCP)	2.419
050-12_Post	NACT+P	Post	Endothelial cells (MCP)	2.312
050-12_Pre	NACT+P	Pre	Endothelial cells (MCP)	2.33
050-13_Post	NACT	Post	Endothelial cells (MCP)	2.552
050-13_Pre	NACT	Pre	Endothelial cells (MCP)	1.939
050-15_Post	NACT	Post	Endothelial cells (MCP)	1.716
050-15_Pre	NACT	Pre	Endothelial cells (MCP)	1.859
050-17_Post	NACT	Post	Endothelial cells (MCP)	2.399
050-17_Pre	NACT	Pre	Endothelial cells (MCP)	2.569
050-21_Post	NACT+P	Post	Endothelial cells (MCP)	2.313
050-21_Pre	NACT+P	Pre	Endothelial cells (MCP)	1.961
081-03_Post	NACT+P	Post	Endothelial cells (MCP)	2.214
081-03_Pre	NACT+P	Pre	Endothelial cells (MCP)	2.958
081-05_Post	NACT	Post	Endothelial cells (MCP)	2.108
081-05_Pre	NACT	Pre	Endothelial cells (MCP)	3.054
092-01_Post	NACT+P	Post	Endothelial cells (MCP)	2.078
092-01_Pre	NACT+P	Pre	Endothelial cells (MCP)	2.045
092-02_Post	NACT+P	Post	Endothelial cells (MCP)	2.43
092-02_Pre	NACT+P	Pre	Endothelial cells (MCP)	2.187
092-03_Post	NACT	Post	Endothelial cells (MCP)	2.589
092-03_Pre	NACT	Pre	Endothelial cells (MCP)	1.936
092-04_Post	NACT	Post	Endothelial cells (MCP)	3.746
092-04_Pre	NACT	Pre	Endothelial cells (MCP)	1.233
092-08_Post	NACT	Post	Endothelial cells (MCP)	1.915
092-08_Pre	NACT	Pre	Endothelial cells (MCP)	1.649
092-09_Post	NACT+P	Post	Endothelial cells (MCP)	2.49
092-09_Pre	NACT+P	Pre	Endothelial cells (MCP)	2.468
092-12_Post	NACT+P	Post	Endothelial cells (MCP)	2.567
092-12_Pre	NACT+P	Pre	Endothelial cells (MCP)	2.841
096-02_Post	NACT+P	Post	Endothelial cells (MCP)	2.049
096-02_Pre	NACT+P	Pre	Endothelial cells (MCP)	2.045
096-04_Post	NACT+P	Post	Endothelial cells (MCP)	2.425
096-04_Pre	NACT+P	Pre	Endothelial cells (MCP)	2.832
096-05_Post	NACT	Post	Endothelial cells (MCP)	3.134
096-05_Pre	NACT	Pre	Endothelial cells (MCP)	3.515
098-01_Post	NACT	Post	Endothelial cells (MCP)	2.417
098-01_Pre	NACT	Pre	Endothelial cells (MCP)	3.058
098-02_Post	NACT+P	Post	Endothelial cells (MCP)	1.972
098-02_Pre	NACT+P	Pre	Endothelial cells (MCP)	1.492
128-01_Post	NACT+P	Post	Endothelial cells (MCP)	2.064
128-01_Pre	NACT+P	Pre	Endothelial cells (MCP)	2.046
144-01_Post	NACT+P	Post	Endothelial cells (MCP)	2.543
144-01_Pre	NACT+P	Pre	Endothelial cells (MCP)	1.829
144-02_Post	NACT	Post	Endothelial cells (MCP)	2.305
144-02_Pre	NACT	Pre	Endothelial cells (MCP)	0.716
144-03_Post	NACT+P	Post	Endothelial cells (MCP)	2.354
144-03_Pre	NACT+P	Pre	Endothelial cells (MCP)	2.951
144-05_Post	NACT+P	Post	Endothelial cells (MCP)	2.867
144-05_Pre	NACT+P	Pre	Endothelial cells (MCP)	2.869
169-01_Post	NACT	Post	Endothelial cells (MCP)	1.556
169-01_Pre	NACT	Pre	Endothelial cells (MCP)	2.017
184-01_Post	NACT+P	Post	Endothelial cells (MCP)	3.273
184-01_Pre	NACT+P	Pre	Endothelial cells (MCP)	2.325
225-01_Post	NACT+P	Post	Endothelial cells (MCP)	2.346
225-01_Pre	NACT+P	Pre	Endothelial cells (MCP)	2.973
250-02_Post	NACT+P	Post	Endothelial cells (MCP)	2.058
250-02_Pre	NACT+P	Pre	Endothelial cells (MCP)	2.027
250-04_Post	NACT+P	Post	Endothelial cells (MCP)	2.135
250-04_Pre	NACT+P	Pre	Endothelial cells (MCP)	2.224
250-05_Post	NACT	Post	Endothelial cells (MCP)	2.467
250-05_Pre	NACT	Pre	Endothelial cells (MCP)	2.769
001-01_Post	NACT+P	Post	EPCAM	8.586
001-01_Pre	NACT+P	Pre	EPCAM	9.803
018-03_Post	NACT	Post	EPCAM	6.607
018-03_Pre	NACT	Pre	EPCAM	10.192
024-01_Post	NACT	Post	EPCAM	7.339
024-01_Pre	NACT	Pre	EPCAM	9.173
024-03_Post	NACT	Post	EPCAM	9.195
024-03_Pre	NACT	Pre	EPCAM	9.937
024-05_Post	NACT+P	Post	EPCAM	8.771
024-05_Pre	NACT+P	Pre	EPCAM	8.964
024-06_Post	NACT	Post	EPCAM	9.599
024-06_Pre	NACT	Pre	EPCAM	9.973
024-07_Post	NACT+P	Post	EPCAM	9.002
024-07_Pre	NACT+P	Pre	EPCAM	7.366
024-10_Post	NACT+P	Post	EPCAM	6.212
024-10_Pre	NACT+P	Pre	EPCAM	9.198
027-03_Post	NACT	Post	EPCAM	6.778
027-03_Pre	NACT	Pre	EPCAM	9.082
027-04_Post	NACT+P	Post	EPCAM	8.513
027-04_Pre	NACT+P	Pre	EPCAM	9.999
027-06_Post	NACT	Post	EPCAM	5.264
027-06_Pre	NACT	Pre	EPCAM	7.79
027-09_Post	NACT+P	Post	EPCAM	8.954
027-09_Pre	NACT+P	Pre	EPCAM	10.193
031-01_Post	NACT+P	Post	EPCAM	9.056
031-01_Pre	NACT+P	Pre	EPCAM	10.345
031-02_Post	NACT+P	Post	EPCAM	6.951
031-02_Pre	NACT+P	Pre	EPCAM	9.66
031-04_Post	NACT	Post	EPCAM	7.147
031-04_Pre	NACT	Pre	EPCAM	6.971
031-05_Post	NACT+P	Post	EPCAM	9.02
031-05_Pre	NACT+P	Pre	EPCAM	10.092
050-01_Post	NACT+P	Post	EPCAM	1.581
050-01_Pre	NACT+P	Pre	EPCAM	8.328
050-03_Post	NACT+P	Post	EPCAM	5.712
050-03_Pre	NACT+P	Pre	EPCAM	8.051
050-04_Post	NACT	Post	EPCAM	8.524
050-04_Pre	NACT	Pre	EPCAM	10.255
050-07_Post	NACT+P	Post	EPCAM	9.069
050-07_Pre	NACT+P	Pre	EPCAM	8.737
050-08_Post	NACT	Post	EPCAM	6.799
050-08_Pre	NACT	Pre	EPCAM	9.917
050-11_Post	NACT+P	Post	EPCAM	7.08
050-11_Pre	NACT+P	Pre	EPCAM	9.982
050-12_Post	NACT+P	Post	EPCAM	9.376
050-12_Pre	NACT+P	Pre	EPCAM	10.637
050-13_Post	NACT	Post	EPCAM	7.043
050-13_Pre	NACT	Pre	EPCAM	10.078
050-15_Post	NACT	Post	EPCAM	8.379
050-15_Pre	NACT	Pre	EPCAM	9.659
050-17_Post	NACT	Post	EPCAM	6.769
050-17_Pre	NACT	Pre	EPCAM	9.548
050-21_Post	NACT+P	Post	EPCAM	8.588
050-21_Pre	NACT+P	Pre	EPCAM	9.662
081-03_Post	NACT+P	Post	EPCAM	9.58
081-03_Pre	NACT+P	Pre	EPCAM	7.643
081-05_Post	NACT	Post	EPCAM	9.215
081-05_Pre	NACT	Pre	EPCAM	8.105
092-01_Post	NACT+P	Post	EPCAM	8.281
092-01_Pre	NACT+P	Pre	EPCAM	8.001
092-02_Post	NACT+P	Post	EPCAM	8.667
092-02_Pre	NACT+P	Pre	EPCAM	9.796
092-03_Post	NACT	Post	EPCAM	7.424
092-03_Pre	NACT	Pre	EPCAM	10.535
092-04_Post	NACT	Post	EPCAM	1.364
092-04_Pre	NACT	Pre	EPCAM	11.194
092-08_Post	NACT	Post	EPCAM	9.266
092-08_Pre	NACT	Pre	EPCAM	8.484
092-09_Post	NACT+P	Post	EPCAM	7.578
092-09_Pre	NACT+P	Pre	EPCAM	8.915
092-12_Post	NACT+P	Post	EPCAM	8.66
092-12_Pre	NACT+P	Pre	EPCAM	9.324
096-02_Post	NACT+P	Post	EPCAM	10.187
096-02_Pre	NACT+P	Pre	EPCAM	10.088
096-04_Post	NACT+P	Post	EPCAM	10.115
096-04_Pre	NACT+P	Pre	EPCAM	10.212
096-05_Post	NACT	Post	EPCAM	9.884
096-05_Pre	NACT	Pre	EPCAM	4.249
098-01_Post	NACT	Post	EPCAM	6.804
098-01_Pre	NACT	Pre	EPCAM	9.685
098-02_Post	NACT+P	Post	EPCAM	5.923
098-02_Pre	NACT+P	Pre	EPCAM	9.233
128-01_Post	NACT+P	Post	EPCAM	4.368
128-01_Pre	NACT+P	Pre	EPCAM	7.857
144-01_Post	NACT+P	Post	EPCAM	4.831
144-01_Pre	NACT+P	Pre	EPCAM	8.854
144-02_Post	NACT	Post	EPCAM	9.224
144-02_Pre	NACT	Pre	EPCAM	7.006
144-03_Post	NACT+P	Post	EPCAM	10.379
144-03_Pre	NACT+P	Pre	EPCAM	10.15
144-05_Post	NACT+P	Post	EPCAM	9.393
144-05_Pre	NACT+P	Pre	EPCAM	9.976
169-01_Post	NACT	Post	EPCAM	9.916
169-01_Pre	NACT	Pre	EPCAM	10.343
184-01_Post	NACT+P	Post	EPCAM	6.905
184-01_Pre	NACT+P	Pre	EPCAM	9.984
225-01_Post	NACT+P	Post	EPCAM	8.367
225-01_Pre	NACT+P	Pre	EPCAM	9.32
250-02_Post	NACT+P	Post	EPCAM	7.535
250-02_Pre	NACT+P	Pre	EPCAM	9.098
250-04_Post	NACT+P	Post	EPCAM	9.627
250-04_Pre	NACT+P	Pre	EPCAM	11.096
250-05_Post	NACT	Post	EPCAM	8.475
250-05_Pre	NACT	Pre	EPCAM	8.447
001-01_Post	NACT+P	Post	Fibroblasts (MCP)	7.931
001-01_Pre	NACT+P	Pre	Fibroblasts (MCP)	8.064
018-03_Post	NACT	Post	Fibroblasts (MCP)	8.13
018-03_Pre	NACT	Pre	Fibroblasts (MCP)	6.563
024-01_Post	NACT	Post	Fibroblasts (MCP)	7.22
024-01_Pre	NACT	Pre	Fibroblasts (MCP)	6.402
024-03_Post	NACT	Post	Fibroblasts (MCP)	8.732
024-03_Pre	NACT	Pre	Fibroblasts (MCP)	7.775
024-05_Post	NACT+P	Post	Fibroblasts (MCP)	8.971
024-05_Pre	NACT+P	Pre	Fibroblasts (MCP)	8.51
024-06_Post	NACT	Post	Fibroblasts (MCP)	6.787
024-06_Pre	NACT	Pre	Fibroblasts (MCP)	7.297
024-07_Post	NACT+P	Post	Fibroblasts (MCP)	6.294
024-07_Pre	NACT+P	Pre	Fibroblasts (MCP)	7.613
024-10_Post	NACT+P	Post	Fibroblasts (MCP)	8.927
024-10_Pre	NACT+P	Pre	Fibroblasts (MCP)	8.163
027-03_Post	NACT	Post	Fibroblasts (MCP)	8.923
027-03_Pre	NACT	Pre	Fibroblasts (MCP)	7.798
027-04_Post	NACT+P	Post	Fibroblasts (MCP)	6.716
027-04_Pre	NACT+P	Pre	Fibroblasts (MCP)	5.356
027-06_Post	NACT	Post	Fibroblasts (MCP)	8.699
027-06_Pre	NACT	Pre	Fibroblasts (MCP)	6.476
027-09_Post	NACT+P	Post	Fibroblasts (MCP)	6.175
027-09_Pre	NACT+P	Pre	Fibroblasts (MCP)	6.764
031-01_Post	NACT+P	Post	Fibroblasts (MCP)	6.613
031-01_Pre	NACT+P	Pre	Fibroblasts (MCP)	7.029
031-02_Post	NACT+P	Post	Fibroblasts (MCP)	8.079
031-02_Pre	NACT+P	Pre	Fibroblasts (MCP)	7.537
031-04_Post	NACT	Post	Fibroblasts (MCP)	8.485
031-04_Pre	NACT	Pre	Fibroblasts (MCP)	9.078
031-05_Post	NACT+P	Post	Fibroblasts (MCP)	6.898
031-05_Pre	NACT+P	Pre	Fibroblasts (MCP)	7.689
050-01_Post	NACT+P	Post	Fibroblasts (MCP)	3.944
050-01_Pre	NACT+P	Pre	Fibroblasts (MCP)	5.366
050-03_Post	NACT+P	Post	Fibroblasts (MCP)	6.579
050-03_Pre	NACT+P	Pre	Fibroblasts (MCP)	7.225
050-04_Post	NACT	Post	Fibroblasts (MCP)	7.054
050-04_Pre	NACT	Pre	Fibroblasts (MCP)	5.961
050-07_Post	NACT+P	Post	Fibroblasts (MCP)	6.648
050-07_Pre	NACT+P	Pre	Fibroblasts (MCP)	6.908
050-08_Post	NACT	Post	Fibroblasts (MCP)	7.581
050-08_Pre	NACT	Pre	Fibroblasts (MCP)	8.524
050-11_Post	NACT+P	Post	Fibroblasts (MCP)	7.941
050-11_Pre	NACT+P	Pre	Fibroblasts (MCP)	7.501
050-12_Post	NACT+P	Post	Fibroblasts (MCP)	8.116
050-12_Pre	NACT+P	Pre	Fibroblasts (MCP)	7.58
050-13_Post	NACT	Post	Fibroblasts (MCP)	6.821
050-13_Pre	NACT	Pre	Fibroblasts (MCP)	6.187
050-15_Post	NACT	Post	Fibroblasts (MCP)	5.753
050-15_Pre	NACT	Pre	Fibroblasts (MCP)	5.975
050-17_Post	NACT	Post	Fibroblasts (MCP)	7.222
050-17_Pre	NACT	Pre	Fibroblasts (MCP)	5.802
050-21_Post	NACT+P	Post	Fibroblasts (MCP)	6.903
050-21_Pre	NACT+P	Pre	Fibroblasts (MCP)	6.746
081-03_Post	NACT+P	Post	Fibroblasts (MCP)	6.853
081-03_Pre	NACT+P	Pre	Fibroblasts (MCP)	8.919
081-05_Post	NACT	Post	Fibroblasts (MCP)	8.872
081-05_Pre	NACT	Pre	Fibroblasts (MCP)	8.986
092-01_Post	NACT+P	Post	Fibroblasts (MCP)	6.713
092-01_Pre	NACT+P	Pre	Fibroblasts (MCP)	6.764
092-02_Post	NACT+P	Post	Fibroblasts (MCP)	6.929
092-02_Pre	NACT+P	Pre	Fibroblasts (MCP)	6.12
092-03_Post	NACT	Post	Fibroblasts (MCP)	8.283
092-03_Pre	NACT	Pre	Fibroblasts (MCP)	7.263
092-04_Post	NACT	Post	Fibroblasts (MCP)	8.874
092-04_Pre	NACT	Pre	Fibroblasts (MCP)	5.397
092-08_Post	NACT	Post	Fibroblasts (MCP)	7.037
092-08_Pre	NACT	Pre	Fibroblasts (MCP)	6.589
092-09_Post	NACT+P	Post	Fibroblasts (MCP)	7.492
092-09_Pre	NACT+P	Pre	Fibroblasts (MCP)	8.305
092-12_Post	NACT+P	Post	Fibroblasts (MCP)	9.124
092-12_Pre	NACT+P	Pre	Fibroblasts (MCP)	8.827
096-02_Post	NACT+P	Post	Fibroblasts (MCP)	7.789
096-02_Pre	NACT+P	Pre	Fibroblasts (MCP)	5.556
096-04_Post	NACT+P	Post	Fibroblasts (MCP)	7.76
096-04_Pre	NACT+P	Pre	Fibroblasts (MCP)	7.979
096-05_Post	NACT	Post	Fibroblasts (MCP)	8.805
096-05_Pre	NACT	Pre	Fibroblasts (MCP)	9.022
098-01_Post	NACT	Post	Fibroblasts (MCP)	7.978
098-01_Pre	NACT	Pre	Fibroblasts (MCP)	8.11
098-02_Post	NACT+P	Post	Fibroblasts (MCP)	6.798
098-02_Pre	NACT+P	Pre	Fibroblasts (MCP)	5.668
128-01_Post	NACT+P	Post	Fibroblasts (MCP)	7.566
128-01_Pre	NACT+P	Pre	Fibroblasts (MCP)	7.457
144-01_Post	NACT+P	Post	Fibroblasts (MCP)	8.165
144-01_Pre	NACT+P	Pre	Fibroblasts (MCP)	6.342
144-02_Post	NACT	Post	Fibroblasts (MCP)	7.256
144-02_Pre	NACT	Pre	Fibroblasts (MCP)	4.35
144-03_Post	NACT+P	Post	Fibroblasts (MCP)	6.264
144-03_Pre	NACT+P	Pre	Fibroblasts (MCP)	6.796
144-05_Post	NACT+P	Post	Fibroblasts (MCP)	8.112
144-05_Pre	NACT+P	Pre	Fibroblasts (MCP)	8.344
169-01_Post	NACT	Post	Fibroblasts (MCP)	6.783
169-01_Pre	NACT	Pre	Fibroblasts (MCP)	7.388
184-01_Post	NACT+P	Post	Fibroblasts (MCP)	10.035
184-01_Pre	NACT+P	Pre	Fibroblasts (MCP)	6.975
225-01_Post	NACT+P	Post	Fibroblasts (MCP)	7.15
225-01_Pre	NACT+P	Pre	Fibroblasts (MCP)	7.803
250-02_Post	NACT+P	Post	Fibroblasts (MCP)	7.276
250-02_Pre	NACT+P	Pre	Fibroblasts (MCP)	6.451
250-04_Post	NACT+P	Post	Fibroblasts (MCP)	8.45
250-04_Pre	NACT+P	Pre	Fibroblasts (MCP)	6.668
250-05_Post	NACT	Post	Fibroblasts (MCP)	8.08
250-05_Pre	NACT	Pre	Fibroblasts (MCP)	9.621
001-01_Post	NACT+P	Post	IGHA1-2	9.228
001-01_Pre	NACT+P	Pre	IGHA1-2	6.775
018-03_Post	NACT	Post	IGHA1-2	10.023
018-03_Pre	NACT	Pre	IGHA1-2	2.185
024-01_Post	NACT	Post	IGHA1-2	7.682
024-01_Pre	NACT	Pre	IGHA1-2	4.482
024-03_Post	NACT	Post	IGHA1-2	7.181
024-03_Pre	NACT	Pre	IGHA1-2	7.189
024-05_Post	NACT+P	Post	IGHA1-2	9.521
024-05_Pre	NACT+P	Pre	IGHA1-2	4.608
024-06_Post	NACT	Post	IGHA1-2	3.229
024-06_Pre	NACT	Pre	IGHA1-2	3.908
024-07_Post	NACT+P	Post	IGHA1-2	8.167
024-07_Pre	NACT+P	Pre	IGHA1-2	8.12
024-10_Post	NACT+P	Post	IGHA1-2	9.626
024-10_Pre	NACT+P	Pre	IGHA1-2	8.439
027-03_Post	NACT	Post	IGHA1-2	7.466
027-03_Pre	NACT	Pre	IGHA1-2	2.08
027-04_Post	NACT+P	Post	IGHA1-2	10.508
027-04_Pre	NACT+P	Pre	IGHA1-2	3.498
027-06_Post	NACT	Post	IGHA1-2	6.883
027-06_Pre	NACT	Pre	IGHA1-2	5.214
027-09_Post	NACT+P	Post	IGHA1-2	6.025
027-09_Pre	NACT+P	Pre	IGHA1-2	3.46
031-01_Post	NACT+P	Post	IGHA1-2	8.125
031-01_Pre	NACT+P	Pre	IGHA1-2	5.367
031-02_Post	NACT+P	Post	IGHA1-2	10.121
031-02_Pre	NACT+P	Pre	IGHA1-2	3.54
031-04_Post	NACT	Post	IGHA1-2	6.456
031-04_Pre	NACT	Pre	IGHA1-2	6.355
031-05_Post	NACT+P	Post	IGHA1-2	10.629
031-05_Pre	NACT+P	Pre	IGHA1-2	5.968
050-01_Post	NACT+P	Post	IGHA1-2	3.977
050-01_Pre	NACT+P	Pre	IGHA1-2	9.854
050-03_Post	NACT+P	Post	IGHA1-2	8.071
050-03_Pre	NACT+P	Pre	IGHA1-2	5.45
050-04_Post	NACT	Post	IGHA1-2	3.962
050-04_Pre	NACT	Pre	IGHA1-2	1.04
050-07_Post	NACT+P	Post	IGHA1-2	6.239
050-07_Pre	NACT+P	Pre	IGHA1-2	5.71
050-08_Post	NACT	Post	IGHA1-2	6.888
050-08_Pre	NACT	Pre	IGHA1-2	3.27
050-11_Post	NACT+P	Post	IGHA1-2	7.183
050-11_Pre	NACT+P	Pre	IGHA1-2	7.294
050-12_Post	NACT+P	Post	IGHA1-2	9.146
050-12_Pre	NACT+P	Pre	IGHA1-2	9.582
050-13_Post	NACT	Post	IGHA1-2	12.157
050-13_Pre	NACT	Pre	IGHA1-2	4.075
050-15_Post	NACT	Post	IGHA1-2	0.851
050-15_Pre	NACT	Pre	IGHA1-2	2.947
050-17_Post	NACT	Post	IGHA1-2	10.995
050-17_Pre	NACT	Pre	IGHA1-2	5.321
050-21_Post	NACT+P	Post	IGHA1-2	6.288
050-21_Pre	NACT+P	Pre	IGHA1-2	3.356
081-03_Post	NACT+P	Post	IGHA1-2	4.569
081-03_Pre	NACT+P	Pre	IGHA1-2	7.402
081-05_Post	NACT	Post	IGHA1-2	8.815
081-05_Pre	NACT	Pre	IGHA1-2	9.099
092-01_Post	NACT+P	Post	IGHA1-2	9.914
092-01_Pre	NACT+P	Pre	IGHA1-2	7.199
092-02_Post	NACT+P	Post	IGHA1-2	7.638
092-02_Pre	NACT+P	Pre	IGHA1-2	4.673
092-03_Post	NACT	Post	IGHA1-2	10.643
092-03_Pre	NACT	Pre	IGHA1-2	5.906
092-04_Post	NACT	Post	IGHA1-2	6.021
092-04_Pre	NACT	Pre	IGHA1-2	0.502
092-08_Post	NACT	Post	IGHA1-2	7.467
092-08_Pre	NACT	Pre	IGHA1-2	6.097
092-09_Post	NACT+P	Post	IGHA1-2	11.023
092-09_Pre	NACT+P	Pre	IGHA1-2	4.862
092-12_Post	NACT+P	Post	IGHA1-2	6.557
092-12_Pre	NACT+P	Pre	IGHA1-2	3.468
096-02_Post	NACT+P	Post	IGHA1-2	8.322
096-02_Pre	NACT+P	Pre	IGHA1-2	5.717
096-04_Post	NACT+P	Post	IGHA1-2	4.682
096-04_Pre	NACT+P	Pre	IGHA1-2	8.789
096-05_Post	NACT	Post	IGHA1-2	7.934
096-05_Pre	NACT	Pre	IGHA1-2	10.085
098-01_Post	NACT	Post	IGHA1-2	8.097
098-01_Pre	NACT	Pre	IGHA1-2	5.538
098-02_Post	NACT+P	Post	IGHA1-2	8.898
098-02_Pre	NACT+P	Pre	IGHA1-2	7.134
128-01_Post	NACT+P	Post	IGHA1-2	5.422
128-01_Pre	NACT+P	Pre	IGHA1-2	5.223
144-01_Post	NACT+P	Post	IGHA1-2	10.138
144-01_Pre	NACT+P	Pre	IGHA1-2	7.502
144-02_Post	NACT	Post	IGHA1-2	10.11
144-02_Pre	NACT	Pre	IGHA1-2	8.521
144-03_Post	NACT+P	Post	IGHA1-2	2.263
144-03_Pre	NACT+P	Pre	IGHA1-2	3.845
144-05_Post	NACT+P	Post	IGHA1-2	7.321
144-05_Pre	NACT+P	Pre	IGHA1-2	3.609
169-01_Post	NACT	Post	IGHA1-2	5.596
169-01_Pre	NACT	Pre	IGHA1-2	5.112
184-01_Post	NACT+P	Post	IGHA1-2	6.901
184-01_Pre	NACT+P	Pre	IGHA1-2	5.965
225-01_Post	NACT+P	Post	IGHA1-2	4.891
225-01_Pre	NACT+P	Pre	IGHA1-2	6.245
250-02_Post	NACT+P	Post	IGHA1-2	10.319
250-02_Pre	NACT+P	Pre	IGHA1-2	7.223
250-04_Post	NACT+P	Post	IGHA1-2	7.135
250-04_Pre	NACT+P	Pre	IGHA1-2	2.761
250-05_Post	NACT	Post	IGHA1-2	4.552
250-05_Pre	NACT	Pre	IGHA1-2	5.207
001-01_Post	NACT+P	Post	IGHG1-4	10.13
001-01_Pre	NACT+P	Pre	IGHG1-4	9.361
018-03_Post	NACT	Post	IGHG1-4	11.198
018-03_Pre	NACT	Pre	IGHG1-4	2.392
024-01_Post	NACT	Post	IGHG1-4	8.953
024-01_Pre	NACT	Pre	IGHG1-4	6.291
024-03_Post	NACT	Post	IGHG1-4	7.502
024-03_Pre	NACT	Pre	IGHG1-4	8.854
024-05_Post	NACT+P	Post	IGHG1-4	9.367
024-05_Pre	NACT+P	Pre	IGHG1-4	5.984
024-06_Post	NACT	Post	IGHG1-4	4.355
024-06_Pre	NACT	Pre	IGHG1-4	5.745
024-07_Post	NACT+P	Post	IGHG1-4	6.547
024-07_Pre	NACT+P	Pre	IGHG1-4	11.487
024-10_Post	NACT+P	Post	IGHG1-4	11.898
024-10_Pre	NACT+P	Pre	IGHG1-4	10.84
027-03_Post	NACT	Post	IGHG1-4	11.871
027-03_Pre	NACT	Pre	IGHG1-4	6.493
027-04_Post	NACT+P	Post	IGHG1-4	10.381
027-04_Pre	NACT+P	Pre	IGHG1-4	3.762
027-06_Post	NACT	Post	IGHG1-4	10.799
027-06_Pre	NACT	Pre	IGHG1-4	10.643
027-09_Post	NACT+P	Post	IGHG1-4	7.696
027-09_Pre	NACT+P	Pre	IGHG1-4	5.937
031-01_Post	NACT+P	Post	IGHG1-4	5.974
031-01_Pre	NACT+P	Pre	IGHG1-4	4.994
031-02_Post	NACT+P	Post	IGHG1-4	10.791
031-02_Pre	NACT+P	Pre	IGHG1-4	6.116
031-04_Post	NACT	Post	IGHG1-4	9.607
031-04_Pre	NACT	Pre	IGHG1-4	10.104
031-05_Post	NACT+P	Post	IGHG1-4	11.224
031-05_Pre	NACT+P	Pre	IGHG1-4	9.368
050-01_Post	NACT+P	Post	IGHG1-4	4.278
050-01_Pre	NACT+P	Pre	IGHG1-4	11.347
050-03_Post	NACT+P	Post	IGHG1-4	10.832
050-03_Pre	NACT+P	Pre	IGHG1-4	6.123
050-04_Post	NACT	Post	IGHG1-4	3.442
050-04_Pre	NACT	Pre	IGHG1-4	4.711
050-07_Post	NACT+P	Post	IGHG1-4	7.042
050-07_Pre	NACT+P	Pre	IGHG1-4	7.789
050-08_Post	NACT	Post	IGHG1-4	10.191
050-08_Pre	NACT	Pre	IGHG1-4	5.231
050-11_Post	NACT+P	Post	IGHG1-4	8.697
050-11_Pre	NACT+P	Pre	IGHG1-4	8.827
050-12_Post	NACT+P	Post	IGHG1-4	9.712
050-12_Pre	NACT+P	Pre	IGHG1-4	10.443
050-13_Post	NACT	Post	IGHG1-4	11.599
050-13_Pre	NACT	Pre	IGHG1-4	4.631
050-15_Post	NACT	Post	IGHG1-4	2.588
050-15_Pre	NACT	Pre	IGHG1-4	3.848
050-17_Post	NACT	Post	IGHG1-4	10.913
050-17_Pre	NACT	Pre	IGHG1-4	5.731
050-21_Post	NACT+P	Post	IGHG1-4	9.879
050-21_Pre	NACT+P	Pre	IGHG1-4	6.907
081-03_Post	NACT+P	Post	IGHG1-4	5.632
081-03_Pre	NACT+P	Pre	IGHG1-4	10.26
081-05_Post	NACT	Post	IGHG1-4	9.628
081-05_Pre	NACT	Pre	IGHG1-4	10.636
092-01_Post	NACT+P	Post	IGHG1-4	10.504
092-01_Pre	NACT+P	Pre	IGHG1-4	10.928
092-02_Post	NACT+P	Post	IGHG1-4	6.748
092-02_Pre	NACT+P	Pre	IGHG1-4	6.35
092-03_Post	NACT	Post	IGHG1-4	11.806
092-03_Pre	NACT	Pre	IGHG1-4	7.766
092-04_Post	NACT	Post	IGHG1-4	9.028
092-04_Pre	NACT	Pre	IGHG1-4	2.39
092-08_Post	NACT	Post	IGHG1-4	11.766
092-08_Pre	NACT	Pre	IGHG1-4	12.131
092-09_Post	NACT+P	Post	IGHG1-4	10.581
092-09_Pre	NACT+P	Pre	IGHG1-4	5.743
092-12_Post	NACT+P	Post	IGHG1-4	8.491
092-12_Pre	NACT+P	Pre	IGHG1-4	6.733
096-02_Post	NACT+P	Post	IGHG1-4	10.524
096-02_Pre	NACT+P	Pre	IGHG1-4	7.294
096-04_Post	NACT+P	Post	IGHG1-4	6.882
096-04_Pre	NACT+P	Pre	IGHG1-4	11.856
096-05_Post	NACT	Post	IGHG1-4	9.843
096-05_Pre	NACT	Pre	IGHG1-4	11.331
098-01_Post	NACT	Post	IGHG1-4	10.087
098-01_Pre	NACT	Pre	IGHG1-4	7.757
098-02_Post	NACT+P	Post	IGHG1-4	10.188
098-02_Pre	NACT+P	Pre	IGHG1-4	9.76
128-01_Post	NACT+P	Post	IGHG1-4	7.931
128-01_Pre	NACT+P	Pre	IGHG1-4	11.086
144-01_Post	NACT+P	Post	IGHG1-4	11.256
144-01_Pre	NACT+P	Pre	IGHG1-4	9.643
144-02_Post	NACT	Post	IGHG1-4	10.723
144-02_Pre	NACT	Pre	IGHG1-4	6.543
144-03_Post	NACT+P	Post	IGHG1-4	4.382
144-03_Pre	NACT+P	Pre	IGHG1-4	5.664
144-05_Post	NACT+P	Post	IGHG1-4	8.899
144-05_Pre	NACT+P	Pre	IGHG1-4	6.713
169-01_Post	NACT	Post	IGHG1-4	13.099
169-01_Pre	NACT	Pre	IGHG1-4	12.185
184-01_Post	NACT+P	Post	IGHG1-4	7.058
184-01_Pre	NACT+P	Pre	IGHG1-4	6.701
225-01_Post	NACT+P	Post	IGHG1-4	8.12
225-01_Pre	NACT+P	Pre	IGHG1-4	11.218
250-02_Post	NACT+P	Post	IGHG1-4	9.849
250-02_Pre	NACT+P	Pre	IGHG1-4	8.469
250-04_Post	NACT+P	Post	IGHG1-4	10.776
250-04_Pre	NACT+P	Pre	IGHG1-4	7.127
250-05_Post	NACT	Post	IGHG1-4	7.01
250-05_Pre	NACT	Pre	IGHG1-4	8.097
001-01_Post	NACT+P	Post	JCHAIN	8.564
001-01_Pre	NACT+P	Pre	JCHAIN	5.68
018-03_Post	NACT	Post	JCHAIN	10.025
018-03_Pre	NACT	Pre	JCHAIN	1.648
024-01_Post	NACT	Post	JCHAIN	8.023
024-01_Pre	NACT	Pre	JCHAIN	5.107
024-03_Post	NACT	Post	JCHAIN	6.682
024-03_Pre	NACT	Pre	JCHAIN	6.235
024-05_Post	NACT+P	Post	JCHAIN	8.878
024-05_Pre	NACT+P	Pre	JCHAIN	4.481
024-06_Post	NACT	Post	JCHAIN	2.945
024-06_Pre	NACT	Pre	JCHAIN	4.043
024-07_Post	NACT+P	Post	JCHAIN	7.521
024-07_Pre	NACT+P	Pre	JCHAIN	7.437
024-10_Post	NACT+P	Post	JCHAIN	10.495
024-10_Pre	NACT+P	Pre	JCHAIN	9.211
027-03_Post	NACT	Post	JCHAIN	7.683
027-03_Pre	NACT	Pre	JCHAIN	4.318
027-04_Post	NACT+P	Post	JCHAIN	8.96
027-04_Pre	NACT+P	Pre	JCHAIN	3.17
027-06_Post	NACT	Post	JCHAIN	9.395
027-06_Pre	NACT	Pre	JCHAIN	5.654
027-09_Post	NACT+P	Post	JCHAIN	6.137
027-09_Pre	NACT+P	Pre	JCHAIN	3.178
031-01_Post	NACT+P	Post	JCHAIN	6.945
031-01_Pre	NACT+P	Pre	JCHAIN	4.272
031-02_Post	NACT+P	Post	JCHAIN	9.938
031-02_Pre	NACT+P	Pre	JCHAIN	4.563
031-04_Post	NACT	Post	JCHAIN	7.722
031-04_Pre	NACT	Pre	JCHAIN	8.735
031-05_Post	NACT+P	Post	JCHAIN	10.186
031-05_Pre	NACT+P	Pre	JCHAIN	7.046
050-01_Post	NACT+P	Post	JCHAIN	2.709
050-01_Pre	NACT+P	Pre	JCHAIN	8.779
050-03_Post	NACT+P	Post	JCHAIN	8.591
050-03_Pre	NACT+P	Pre	JCHAIN	4.957
050-04_Post	NACT	Post	JCHAIN	3.389
050-04_Pre	NACT	Pre	JCHAIN	2.407
050-07_Post	NACT+P	Post	JCHAIN	5.108
050-07_Pre	NACT+P	Pre	JCHAIN	5.128
050-08_Post	NACT	Post	JCHAIN	8.118
050-08_Pre	NACT	Pre	JCHAIN	4.184
050-11_Post	NACT+P	Post	JCHAIN	7.9
050-11_Pre	NACT+P	Pre	JCHAIN	7.379
050-12_Post	NACT+P	Post	JCHAIN	7.971
050-12_Pre	NACT+P	Pre	JCHAIN	7.521
050-13_Post	NACT	Post	JCHAIN	11.226
050-13_Pre	NACT	Pre	JCHAIN	3.722
050-15_Post	NACT	Post	JCHAIN	0.829
050-15_Pre	NACT	Pre	JCHAIN	1.784
050-17_Post	NACT	Post	JCHAIN	10.357
050-17_Pre	NACT	Pre	JCHAIN	4.44
050-21_Post	NACT+P	Post	JCHAIN	8.354
050-21_Pre	NACT+P	Pre	JCHAIN	5.542
081-03_Post	NACT+P	Post	JCHAIN	4.336
081-03_Pre	NACT+P	Pre	JCHAIN	5.845
081-05_Post	NACT	Post	JCHAIN	8.441
081-05_Pre	NACT	Pre	JCHAIN	8.663
092-01_Post	NACT+P	Post	JCHAIN	9.156
092-01_Pre	NACT+P	Pre	JCHAIN	7.7
092-02_Post	NACT+P	Post	JCHAIN	7.317
092-02_Pre	NACT+P	Pre	JCHAIN	4.731
092-03_Post	NACT	Post	JCHAIN	10.249
092-03_Pre	NACT	Pre	JCHAIN	5.257
092-04_Post	NACT	Post	JCHAIN	6.15
092-04_Pre	NACT	Pre	JCHAIN	2.206
092-08_Post	NACT	Post	JCHAIN	8.487
092-08_Pre	NACT	Pre	JCHAIN	8.303
092-09_Post	NACT+P	Post	JCHAIN	9.68
092-09_Pre	NACT+P	Pre	JCHAIN	3.878
092-12_Post	NACT+P	Post	JCHAIN	5.826
092-12_Pre	NACT+P	Pre	JCHAIN	3.862
096-02_Post	NACT+P	Post	JCHAIN	7.685
096-02_Pre	NACT+P	Pre	JCHAIN	5.627
096-04_Post	NACT+P	Post	JCHAIN	5.407
096-04_Pre	NACT+P	Pre	JCHAIN	8.445
096-05_Post	NACT	Post	JCHAIN	8.645
096-05_Pre	NACT	Pre	JCHAIN	10.231
098-01_Post	NACT	Post	JCHAIN	9.226
098-01_Pre	NACT	Pre	JCHAIN	4.166
098-02_Post	NACT+P	Post	JCHAIN	9.971
098-02_Pre	NACT+P	Pre	JCHAIN	7.374
128-01_Post	NACT+P	Post	JCHAIN	7.162
128-01_Pre	NACT+P	Pre	JCHAIN	6.754
144-01_Post	NACT+P	Post	JCHAIN	10.461
144-01_Pre	NACT+P	Pre	JCHAIN	7.603
144-02_Post	NACT	Post	JCHAIN	8.811
144-02_Pre	NACT	Pre	JCHAIN	9.329
144-03_Post	NACT+P	Post	JCHAIN	1.328
144-03_Pre	NACT+P	Pre	JCHAIN	3.036
144-05_Post	NACT+P	Post	JCHAIN	8.466
144-05_Pre	NACT+P	Pre	JCHAIN	3.678
169-01_Post	NACT	Post	JCHAIN	8.209
169-01_Pre	NACT	Pre	JCHAIN	6.945
184-01_Post	NACT+P	Post	JCHAIN	6.172
184-01_Pre	NACT+P	Pre	JCHAIN	4.115
225-01_Post	NACT+P	Post	JCHAIN	6.439
225-01_Pre	NACT+P	Pre	JCHAIN	8.383
250-02_Post	NACT+P	Post	JCHAIN	9.371
250-02_Pre	NACT+P	Pre	JCHAIN	7.465
250-04_Post	NACT+P	Post	JCHAIN	8.137
250-04_Pre	NACT+P	Pre	JCHAIN	4.634
250-05_Post	NACT	Post	JCHAIN	5.494
250-05_Pre	NACT	Pre	JCHAIN	5.049
001-01_Post	NACT+P	Post	Monocytic lineage (MCP)	4.229
001-01_Pre	NACT+P	Pre	Monocytic lineage (MCP)	4.037
018-03_Post	NACT	Post	Monocytic lineage (MCP)	4.577
018-03_Pre	NACT	Pre	Monocytic lineage (MCP)	3.226
024-01_Post	NACT	Post	Monocytic lineage (MCP)	3.538
024-01_Pre	NACT	Pre	Monocytic lineage (MCP)	4.427
024-03_Post	NACT	Post	Monocytic lineage (MCP)	3.935
024-03_Pre	NACT	Pre	Monocytic lineage (MCP)	5.667
024-05_Post	NACT+P	Post	Monocytic lineage (MCP)	5.054
024-05_Pre	NACT+P	Pre	Monocytic lineage (MCP)	5.052
024-06_Post	NACT	Post	Monocytic lineage (MCP)	2.348
024-06_Pre	NACT	Pre	Monocytic lineage (MCP)	3.317
024-07_Post	NACT+P	Post	Monocytic lineage (MCP)	3.487
024-07_Pre	NACT+P	Pre	Monocytic lineage (MCP)	4.534
024-10_Post	NACT+P	Post	Monocytic lineage (MCP)	4.491
024-10_Pre	NACT+P	Pre	Monocytic lineage (MCP)	4.731
027-03_Post	NACT	Post	Monocytic lineage (MCP)	4.237
027-03_Pre	NACT	Pre	Monocytic lineage (MCP)	4.529
027-04_Post	NACT+P	Post	Monocytic lineage (MCP)	3.378
027-04_Pre	NACT+P	Pre	Monocytic lineage (MCP)	3.684
027-06_Post	NACT	Post	Monocytic lineage (MCP)	5.303
027-06_Pre	NACT	Pre	Monocytic lineage (MCP)	4.54
027-09_Post	NACT+P	Post	Monocytic lineage (MCP)	4.274
027-09_Pre	NACT+P	Pre	Monocytic lineage (MCP)	3.876
031-01_Post	NACT+P	Post	Monocytic lineage (MCP)	3.835
031-01_Pre	NACT+P	Pre	Monocytic lineage (MCP)	4.076
031-02_Post	NACT+P	Post	Monocytic lineage (MCP)	4.837
031-02_Pre	NACT+P	Pre	Monocytic lineage (MCP)	3.852
031-04_Post	NACT	Post	Monocytic lineage (MCP)	4.117
031-04_Pre	NACT	Pre	Monocytic lineage (MCP)	4.798
031-05_Post	NACT+P	Post	Monocytic lineage (MCP)	4.636
031-05_Pre	NACT+P	Pre	Monocytic lineage (MCP)	3.742
050-01_Post	NACT+P	Post	Monocytic lineage (MCP)	6.3
050-01_Pre	NACT+P	Pre	Monocytic lineage (MCP)	4.149
050-03_Post	NACT+P	Post	Monocytic lineage (MCP)	4.652
050-03_Pre	NACT+P	Pre	Monocytic lineage (MCP)	4.437
050-04_Post	NACT	Post	Monocytic lineage (MCP)	3.111
050-04_Pre	NACT	Pre	Monocytic lineage (MCP)	2.859
050-07_Post	NACT+P	Post	Monocytic lineage (MCP)	4.33
050-07_Pre	NACT+P	Pre	Monocytic lineage (MCP)	3.315
050-08_Post	NACT	Post	Monocytic lineage (MCP)	4.307
050-08_Pre	NACT	Pre	Monocytic lineage (MCP)	4.256
050-11_Post	NACT+P	Post	Monocytic lineage (MCP)	3.439
050-11_Pre	NACT+P	Pre	Monocytic lineage (MCP)	4.537
050-12_Post	NACT+P	Post	Monocytic lineage (MCP)	3.595
050-12_Pre	NACT+P	Pre	Monocytic lineage (MCP)	3.666
050-13_Post	NACT	Post	Monocytic lineage (MCP)	4.25
050-13_Pre	NACT	Pre	Monocytic lineage (MCP)	3.353
050-15_Post	NACT	Post	Monocytic lineage (MCP)	3.153
050-15_Pre	NACT	Pre	Monocytic lineage (MCP)	3.622
050-17_Post	NACT	Post	Monocytic lineage (MCP)	5.36
050-17_Pre	NACT	Pre	Monocytic lineage (MCP)	3.216
050-21_Post	NACT+P	Post	Monocytic lineage (MCP)	3.334
050-21_Pre	NACT+P	Pre	Monocytic lineage (MCP)	2.156
081-03_Post	NACT+P	Post	Monocytic lineage (MCP)	2.798
081-03_Pre	NACT+P	Pre	Monocytic lineage (MCP)	4.792
081-05_Post	NACT	Post	Monocytic lineage (MCP)	3.53
081-05_Pre	NACT	Pre	Monocytic lineage (MCP)	4.766
092-01_Post	NACT+P	Post	Monocytic lineage (MCP)	4.148
092-01_Pre	NACT+P	Pre	Monocytic lineage (MCP)	5.448
092-02_Post	NACT+P	Post	Monocytic lineage (MCP)	3.868
092-02_Pre	NACT+P	Pre	Monocytic lineage (MCP)	3.276
092-03_Post	NACT	Post	Monocytic lineage (MCP)	4.874
092-03_Pre	NACT	Pre	Monocytic lineage (MCP)	4.793
092-04_Post	NACT	Post	Monocytic lineage (MCP)	3.485
092-04_Pre	NACT	Pre	Monocytic lineage (MCP)	2.55
092-08_Post	NACT	Post	Monocytic lineage (MCP)	3.3
092-08_Pre	NACT	Pre	Monocytic lineage (MCP)	3.881
092-09_Post	NACT+P	Post	Monocytic lineage (MCP)	4.384
092-09_Pre	NACT+P	Pre	Monocytic lineage (MCP)	4.286
092-12_Post	NACT+P	Post	Monocytic lineage (MCP)	3.69
092-12_Pre	NACT+P	Pre	Monocytic lineage (MCP)	3.438
096-02_Post	NACT+P	Post	Monocytic lineage (MCP)	3.964
096-02_Pre	NACT+P	Pre	Monocytic lineage (MCP)	3.759
096-04_Post	NACT+P	Post	Monocytic lineage (MCP)	3.454
096-04_Pre	NACT+P	Pre	Monocytic lineage (MCP)	4.543
096-05_Post	NACT	Post	Monocytic lineage (MCP)	3.926
096-05_Pre	NACT	Pre	Monocytic lineage (MCP)	4.863
098-01_Post	NACT	Post	Monocytic lineage (MCP)	4.613
098-01_Pre	NACT	Pre	Monocytic lineage (MCP)	4.199
098-02_Post	NACT+P	Post	Monocytic lineage (MCP)	3.884
098-02_Pre	NACT+P	Pre	Monocytic lineage (MCP)	3.45
128-01_Post	NACT+P	Post	Monocytic lineage (MCP)	2.37
128-01_Pre	NACT+P	Pre	Monocytic lineage (MCP)	2.801
144-01_Post	NACT+P	Post	Monocytic lineage (MCP)	4.965
144-01_Pre	NACT+P	Pre	Monocytic lineage (MCP)	3.755
144-02_Post	NACT	Post	Monocytic lineage (MCP)	4.718
144-02_Pre	NACT	Pre	Monocytic lineage (MCP)	6.52
144-03_Post	NACT+P	Post	Monocytic lineage (MCP)	2.576
144-03_Pre	NACT+P	Pre	Monocytic lineage (MCP)	2.729
144-05_Post	NACT+P	Post	Monocytic lineage (MCP)	3.3
144-05_Pre	NACT+P	Pre	Monocytic lineage (MCP)	4.028
169-01_Post	NACT	Post	Monocytic lineage (MCP)	4.406
169-01_Pre	NACT	Pre	Monocytic lineage (MCP)	3.738
184-01_Post	NACT+P	Post	Monocytic lineage (MCP)	3.419
184-01_Pre	NACT+P	Pre	Monocytic lineage (MCP)	3.136
225-01_Post	NACT+P	Post	Monocytic lineage (MCP)	3.441
225-01_Pre	NACT+P	Pre	Monocytic lineage (MCP)	4.531
250-02_Post	NACT+P	Post	Monocytic lineage (MCP)	4.7
250-02_Pre	NACT+P	Pre	Monocytic lineage (MCP)	3.571
250-04_Post	NACT+P	Post	Monocytic lineage (MCP)	4.123
250-04_Pre	NACT+P	Pre	Monocytic lineage (MCP)	2.298
250-05_Post	NACT	Post	Monocytic lineage (MCP)	3.102
250-05_Pre	NACT	Pre	Monocytic lineage (MCP)	4.197
001-01_Post	NACT+P	Post	MZB1 + TNFRSF17	2.226
001-01_Pre	NACT+P	Pre	MZB1 + TNFRSF17	1.295
018-03_Post	NACT	Post	MZB1 + TNFRSF17	2.827
018-03_Pre	NACT	Pre	MZB1 + TNFRSF17	0.367
024-01_Post	NACT	Post	MZB1 + TNFRSF17	1.808
024-01_Pre	NACT	Pre	MZB1 + TNFRSF17	0.705
024-03_Post	NACT	Post	MZB1 + TNFRSF17	0.831
024-03_Pre	NACT	Pre	MZB1 + TNFRSF17	0.722
024-05_Post	NACT+P	Post	MZB1 + TNFRSF17	1.985
024-05_Pre	NACT+P	Pre	MZB1 + TNFRSF17	0.23
024-06_Post	NACT	Post	MZB1 + TNFRSF17	0.075
024-06_Pre	NACT	Pre	MZB1 + TNFRSF17	0.222
024-07_Post	NACT+P	Post	MZB1 + TNFRSF17	1.021
024-07_Pre	NACT+P	Pre	MZB1 + TNFRSF17	3.126
024-10_Post	NACT+P	Post	MZB1 + TNFRSF17	2.696
024-10_Pre	NACT+P	Pre	MZB1 + TNFRSF17	2.461
027-03_Post	NACT	Post	MZB1 + TNFRSF17	2.698
027-03_Pre	NACT	Pre	MZB1 + TNFRSF17	0.152
027-04_Post	NACT+P	Post	MZB1 + TNFRSF17	2.968
027-04_Pre	NACT+P	Pre	MZB1 + TNFRSF17	0.529
027-06_Post	NACT	Post	MZB1 + TNFRSF17	2.488
027-06_Pre	NACT	Pre	MZB1 + TNFRSF17	4.117
027-09_Post	NACT+P	Post	MZB1 + TNFRSF17	1.194
027-09_Pre	NACT+P	Pre	MZB1 + TNFRSF17	0.124
031-01_Post	NACT+P	Post	MZB1 + TNFRSF17	0.572
031-01_Pre	NACT+P	Pre	MZB1 + TNFRSF17	0.399
031-02_Post	NACT+P	Post	MZB1 + TNFRSF17	3.479
031-02_Pre	NACT+P	Pre	MZB1 + TNFRSF17	0.818
031-04_Post	NACT	Post	MZB1 + TNFRSF17	1.229
031-04_Pre	NACT	Pre	MZB1 + TNFRSF17	2.034
031-05_Post	NACT+P	Post	MZB1 + TNFRSF17	3.085
031-05_Pre	NACT+P	Pre	MZB1 + TNFRSF17	1.174
050-01_Post	NACT+P	Post	MZB1 + TNFRSF17	0.375
050-01_Pre	NACT+P	Pre	MZB1 + TNFRSF17	3.442
050-03_Post	NACT+P	Post	MZB1 + TNFRSF17	3.162
050-03_Pre	NACT+P	Pre	MZB1 + TNFRSF17	0.336
050-04_Post	NACT	Post	MZB1 + TNFRSF17	0.149
050-04_Pre	NACT	Pre	MZB1 + TNFRSF17	0.246
050-07_Post	NACT+P	Post	MZB1 + TNFRSF17	0.615
050-07_Pre	NACT+P	Pre	MZB1 + TNFRSF17	0.556
050-08_Post	NACT	Post	MZB1 + TNFRSF17	2.482
050-08_Pre	NACT	Pre	MZB1 + TNFRSF17	0.247
050-11_Post	NACT+P	Post	MZB1 + TNFRSF17	1.367
050-11_Pre	NACT+P	Pre	MZB1 + TNFRSF17	1.794
050-12_Post	NACT+P	Post	MZB1 + TNFRSF17	1.795
050-12_Pre	NACT+P	Pre	MZB1 + TNFRSF17	1.975
050-13_Post	NACT	Post	MZB1 + TNFRSF17	3.858
050-13_Pre	NACT	Pre	MZB1 + TNFRSF17	0.387
050-15_Post	NACT	Post	MZB1 + TNFRSF17	0.26
050-15_Pre	NACT	Pre	MZB1 + TNFRSF17	0.302
050-17_Post	NACT	Post	MZB1 + TNFRSF17	3.467
050-17_Pre	NACT	Pre	MZB1 + TNFRSF17	0.529
050-21_Post	NACT+P	Post	MZB1 + TNFRSF17	2.422
050-21_Pre	NACT+P	Pre	MZB1 + TNFRSF17	0.818
081-03_Post	NACT+P	Post	MZB1 + TNFRSF17	0.452
081-03_Pre	NACT+P	Pre	MZB1 + TNFRSF17	1.496
081-05_Post	NACT	Post	MZB1 + TNFRSF17	2.249
081-05_Pre	NACT	Pre	MZB1 + TNFRSF17	2.894
092-01_Post	NACT+P	Post	MZB1 + TNFRSF17	2.533
092-01_Pre	NACT+P	Pre	MZB1 + TNFRSF17	2.645
092-02_Post	NACT+P	Post	MZB1 + TNFRSF17	0.764
092-02_Pre	NACT+P	Pre	MZB1 + TNFRSF17	0.379
092-03_Post	NACT	Post	MZB1 + TNFRSF17	3.393
092-03_Pre	NACT	Pre	MZB1 + TNFRSF17	0.975
092-04_Post	NACT	Post	MZB1 + TNFRSF17	0.845
092-04_Pre	NACT	Pre	MZB1 + TNFRSF17	0.057
092-08_Post	NACT	Post	MZB1 + TNFRSF17	3.039
092-08_Pre	NACT	Pre	MZB1 + TNFRSF17	3.812
092-09_Post	NACT+P	Post	MZB1 + TNFRSF17	2.327
092-09_Pre	NACT+P	Pre	MZB1 + TNFRSF17	0.493
092-12_Post	NACT+P	Post	MZB1 + TNFRSF17	0.967
092-12_Pre	NACT+P	Pre	MZB1 + TNFRSF17	0.516
096-02_Post	NACT+P	Post	MZB1 + TNFRSF17	2.055
096-02_Pre	NACT+P	Pre	MZB1 + TNFRSF17	0.71
096-04_Post	NACT+P	Post	MZB1 + TNFRSF17	0.316
096-04_Pre	NACT+P	Pre	MZB1 + TNFRSF17	2.728
096-05_Post	NACT	Post	MZB1 + TNFRSF17	2.227
096-05_Pre	NACT	Pre	MZB1 + TNFRSF17	3.198
098-01_Post	NACT	Post	MZB1 + TNFRSF17	1.655
098-01_Pre	NACT	Pre	MZB1 + TNFRSF17	0.188
098-02_Post	NACT+P	Post	MZB1 + TNFRSF17	3.56
098-02_Pre	NACT+P	Pre	MZB1 + TNFRSF17	2.485
128-01_Post	NACT+P	Post	MZB1 + TNFRSF17	0.967
128-01_Pre	NACT+P	Pre	MZB1 + TNFRSF17	2.431
144-01_Post	NACT+P	Post	MZB1 + TNFRSF17	3.759
144-01_Pre	NACT+P	Pre	MZB1 + TNFRSF17	2.161
144-02_Post	NACT	Post	MZB1 + TNFRSF17	2.414
144-02_Pre	NACT	Pre	MZB1 + TNFRSF17	2.825
144-03_Post	NACT+P	Post	MZB1 + TNFRSF17	0.078
144-03_Pre	NACT+P	Pre	MZB1 + TNFRSF17	0.24
144-05_Post	NACT+P	Post	MZB1 + TNFRSF17	1.829
144-05_Pre	NACT+P	Pre	MZB1 + TNFRSF17	0.607
169-01_Post	NACT	Post	MZB1 + TNFRSF17	4.117
169-01_Pre	NACT	Pre	MZB1 + TNFRSF17	3.045
184-01_Post	NACT+P	Post	MZB1 + TNFRSF17	0.745
184-01_Pre	NACT+P	Pre	MZB1 + TNFRSF17	0.362
225-01_Post	NACT+P	Post	MZB1 + TNFRSF17	0.758
225-01_Pre	NACT+P	Pre	MZB1 + TNFRSF17	2.833
250-02_Post	NACT+P	Post	MZB1 + TNFRSF17	3.219
250-02_Pre	NACT+P	Pre	MZB1 + TNFRSF17	2.025
250-04_Post	NACT+P	Post	MZB1 + TNFRSF17	3.222
250-04_Pre	NACT+P	Pre	MZB1 + TNFRSF17	0.907
250-05_Post	NACT	Post	MZB1 + TNFRSF17	0.26
250-05_Pre	NACT	Pre	MZB1 + TNFRSF17	0.72
001-01_Post	NACT+P	Post	Neutrophils (MCP)	2.566
001-01_Pre	NACT+P	Pre	Neutrophils (MCP)	2.159
018-03_Post	NACT	Post	Neutrophils (MCP)	2.29
018-03_Pre	NACT	Pre	Neutrophils (MCP)	2.666
024-01_Post	NACT	Post	Neutrophils (MCP)	2.239
024-01_Pre	NACT	Pre	Neutrophils (MCP)	2.621
024-03_Post	NACT	Post	Neutrophils (MCP)	4.347
024-03_Pre	NACT	Pre	Neutrophils (MCP)	3.182
024-05_Post	NACT+P	Post	Neutrophils (MCP)	1.847
024-05_Pre	NACT+P	Pre	Neutrophils (MCP)	2.711
024-06_Post	NACT	Post	Neutrophils (MCP)	2.102
024-06_Pre	NACT	Pre	Neutrophils (MCP)	1.914
024-07_Post	NACT+P	Post	Neutrophils (MCP)	1.959
024-07_Pre	NACT+P	Pre	Neutrophils (MCP)	2.503
024-10_Post	NACT+P	Post	Neutrophils (MCP)	2.356
024-10_Pre	NACT+P	Pre	Neutrophils (MCP)	2.561
027-03_Post	NACT	Post	Neutrophils (MCP)	2.362
027-03_Pre	NACT	Pre	Neutrophils (MCP)	2.364
027-04_Post	NACT+P	Post	Neutrophils (MCP)	2.402
027-04_Pre	NACT+P	Pre	Neutrophils (MCP)	1.896
027-06_Post	NACT	Post	Neutrophils (MCP)	2.645
027-06_Pre	NACT	Pre	Neutrophils (MCP)	2.321
027-09_Post	NACT+P	Post	Neutrophils (MCP)	2.012
027-09_Pre	NACT+P	Pre	Neutrophils (MCP)	1.972
031-01_Post	NACT+P	Post	Neutrophils (MCP)	1.971
031-01_Pre	NACT+P	Pre	Neutrophils (MCP)	1.801
031-02_Post	NACT+P	Post	Neutrophils (MCP)	2.149
031-02_Pre	NACT+P	Pre	Neutrophils (MCP)	2.524
031-04_Post	NACT	Post	Neutrophils (MCP)	3.047
031-04_Pre	NACT	Pre	Neutrophils (MCP)	2.521
031-05_Post	NACT+P	Post	Neutrophils (MCP)	1.918
031-05_Pre	NACT+P	Pre	Neutrophils (MCP)	1.984
050-01_Post	NACT+P	Post	Neutrophils (MCP)	3.194
050-01_Pre	NACT+P	Pre	Neutrophils (MCP)	1.967
050-03_Post	NACT+P	Post	Neutrophils (MCP)	1.969
050-03_Pre	NACT+P	Pre	Neutrophils (MCP)	2.139
050-04_Post	NACT	Post	Neutrophils (MCP)	1.91
050-04_Pre	NACT	Pre	Neutrophils (MCP)	1.505
050-07_Post	NACT+P	Post	Neutrophils (MCP)	1.785
050-07_Pre	NACT+P	Pre	Neutrophils (MCP)	1.854
050-08_Post	NACT	Post	Neutrophils (MCP)	1.871
050-08_Pre	NACT	Pre	Neutrophils (MCP)	2.066
050-11_Post	NACT+P	Post	Neutrophils (MCP)	1.842
050-11_Pre	NACT+P	Pre	Neutrophils (MCP)	1.883
050-12_Post	NACT+P	Post	Neutrophils (MCP)	1.989
050-12_Pre	NACT+P	Pre	Neutrophils (MCP)	2.221
050-13_Post	NACT	Post	Neutrophils (MCP)	2.825
050-13_Pre	NACT	Pre	Neutrophils (MCP)	2.25
050-15_Post	NACT	Post	Neutrophils (MCP)	1.904
050-15_Pre	NACT	Pre	Neutrophils (MCP)	1.827
050-17_Post	NACT	Post	Neutrophils (MCP)	2.627
050-17_Pre	NACT	Pre	Neutrophils (MCP)	2.774
050-21_Post	NACT+P	Post	Neutrophils (MCP)	1.861
050-21_Pre	NACT+P	Pre	Neutrophils (MCP)	1.536
081-03_Post	NACT+P	Post	Neutrophils (MCP)	1.731
081-03_Pre	NACT+P	Pre	Neutrophils (MCP)	2.309
081-05_Post	NACT	Post	Neutrophils (MCP)	1.838
081-05_Pre	NACT	Pre	Neutrophils (MCP)	2.378
092-01_Post	NACT+P	Post	Neutrophils (MCP)	2.008
092-01_Pre	NACT+P	Pre	Neutrophils (MCP)	2.103
092-02_Post	NACT+P	Post	Neutrophils (MCP)	2.337
092-02_Pre	NACT+P	Pre	Neutrophils (MCP)	2.622
092-03_Post	NACT	Post	Neutrophils (MCP)	2.294
092-03_Pre	NACT	Pre	Neutrophils (MCP)	2.489
092-04_Post	NACT	Post	Neutrophils (MCP)	2.913
092-04_Pre	NACT	Pre	Neutrophils (MCP)	2.19
092-08_Post	NACT	Post	Neutrophils (MCP)	1.526
092-08_Pre	NACT	Pre	Neutrophils (MCP)	1.865
092-09_Post	NACT+P	Post	Neutrophils (MCP)	1.805
092-09_Pre	NACT+P	Pre	Neutrophils (MCP)	1.864
092-12_Post	NACT+P	Post	Neutrophils (MCP)	2.438
092-12_Pre	NACT+P	Pre	Neutrophils (MCP)	2.492
096-02_Post	NACT+P	Post	Neutrophils (MCP)	2.396
096-02_Pre	NACT+P	Pre	Neutrophils (MCP)	2.399
096-04_Post	NACT+P	Post	Neutrophils (MCP)	1.985
096-04_Pre	NACT+P	Pre	Neutrophils (MCP)	2.599
096-05_Post	NACT	Post	Neutrophils (MCP)	1.972
096-05_Pre	NACT	Pre	Neutrophils (MCP)	2.641
098-01_Post	NACT	Post	Neutrophils (MCP)	1.915
098-01_Pre	NACT	Pre	Neutrophils (MCP)	2.331
098-02_Post	NACT+P	Post	Neutrophils (MCP)	1.874
098-02_Pre	NACT+P	Pre	Neutrophils (MCP)	1.947
128-01_Post	NACT+P	Post	Neutrophils (MCP)	1.55
128-01_Pre	NACT+P	Pre	Neutrophils (MCP)	1.764
144-01_Post	NACT+P	Post	Neutrophils (MCP)	2.368
144-01_Pre	NACT+P	Pre	Neutrophils (MCP)	1.871
144-02_Post	NACT	Post	Neutrophils (MCP)	2.156
144-02_Pre	NACT	Pre	Neutrophils (MCP)	4.422
144-03_Post	NACT+P	Post	Neutrophils (MCP)	1.965
144-03_Pre	NACT+P	Pre	Neutrophils (MCP)	1.766
144-05_Post	NACT+P	Post	Neutrophils (MCP)	2.1
144-05_Pre	NACT+P	Pre	Neutrophils (MCP)	2.24
169-01_Post	NACT	Post	Neutrophils (MCP)	1.611
169-01_Pre	NACT	Pre	Neutrophils (MCP)	1.671
184-01_Post	NACT+P	Post	Neutrophils (MCP)	4.056
184-01_Pre	NACT+P	Pre	Neutrophils (MCP)	1.849
225-01_Post	NACT+P	Post	Neutrophils (MCP)	1.916
225-01_Pre	NACT+P	Pre	Neutrophils (MCP)	2.156
250-02_Post	NACT+P	Post	Neutrophils (MCP)	1.999
250-02_Pre	NACT+P	Pre	Neutrophils (MCP)	2.266
250-04_Post	NACT+P	Post	Neutrophils (MCP)	1.95
250-04_Pre	NACT+P	Pre	Neutrophils (MCP)	1.629
250-05_Post	NACT	Post	Neutrophils (MCP)	1.738
250-05_Pre	NACT	Pre	Neutrophils (MCP)	2.363
001-01_Post	NACT+P	Post	NK cells (MCP)	0.806
001-01_Pre	NACT+P	Pre	NK cells (MCP)	0.503
018-03_Post	NACT	Post	NK cells (MCP)	0.681
018-03_Pre	NACT	Pre	NK cells (MCP)	0.297
024-01_Post	NACT	Post	NK cells (MCP)	0.624
024-01_Pre	NACT	Pre	NK cells (MCP)	0.529
024-03_Post	NACT	Post	NK cells (MCP)	0.728
024-03_Pre	NACT	Pre	NK cells (MCP)	0.398
024-05_Post	NACT+P	Post	NK cells (MCP)	0.392
024-05_Pre	NACT+P	Pre	NK cells (MCP)	0.585
024-06_Post	NACT	Post	NK cells (MCP)	0.082
024-06_Pre	NACT	Pre	NK cells (MCP)	0.322
024-07_Post	NACT+P	Post	NK cells (MCP)	0.59
024-07_Pre	NACT+P	Pre	NK cells (MCP)	0.934
024-10_Post	NACT+P	Post	NK cells (MCP)	0.615
024-10_Pre	NACT+P	Pre	NK cells (MCP)	0.732
027-03_Post	NACT	Post	NK cells (MCP)	1.001
027-03_Pre	NACT	Pre	NK cells (MCP)	0.52
027-04_Post	NACT+P	Post	NK cells (MCP)	0.94
027-04_Pre	NACT+P	Pre	NK cells (MCP)	0.185
027-06_Post	NACT	Post	NK cells (MCP)	0.928
027-06_Pre	NACT	Pre	NK cells (MCP)	0.796
027-09_Post	NACT+P	Post	NK cells (MCP)	0.481
027-09_Pre	NACT+P	Pre	NK cells (MCP)	0.601
031-01_Post	NACT+P	Post	NK cells (MCP)	0.429
031-01_Pre	NACT+P	Pre	NK cells (MCP)	0.384
031-02_Post	NACT+P	Post	NK cells (MCP)	1.087
031-02_Pre	NACT+P	Pre	NK cells (MCP)	0.393
031-04_Post	NACT	Post	NK cells (MCP)	0.485
031-04_Pre	NACT	Pre	NK cells (MCP)	0.669
031-05_Post	NACT+P	Post	NK cells (MCP)	0.403
031-05_Pre	NACT+P	Pre	NK cells (MCP)	0.312
050-01_Post	NACT+P	Post	NK cells (MCP)	1.666
050-01_Pre	NACT+P	Pre	NK cells (MCP)	0.365
050-03_Post	NACT+P	Post	NK cells (MCP)	0.91
050-03_Pre	NACT+P	Pre	NK cells (MCP)	0.382
050-04_Post	NACT	Post	NK cells (MCP)	0.293
050-04_Pre	NACT	Pre	NK cells (MCP)	0.213
050-07_Post	NACT+P	Post	NK cells (MCP)	0.296
050-07_Pre	NACT+P	Pre	NK cells (MCP)	0.315
050-08_Post	NACT	Post	NK cells (MCP)	0.712
050-08_Pre	NACT	Pre	NK cells (MCP)	0.877
050-11_Post	NACT+P	Post	NK cells (MCP)	0.556
050-11_Pre	NACT+P	Pre	NK cells (MCP)	0.638
050-12_Post	NACT+P	Post	NK cells (MCP)	0.675
050-12_Pre	NACT+P	Pre	NK cells (MCP)	0.825
050-13_Post	NACT	Post	NK cells (MCP)	0.738
050-13_Pre	NACT	Pre	NK cells (MCP)	0.595
050-15_Post	NACT	Post	NK cells (MCP)	0.06
050-15_Pre	NACT	Pre	NK cells (MCP)	0.637
050-17_Post	NACT	Post	NK cells (MCP)	1.046
050-17_Pre	NACT	Pre	NK cells (MCP)	0.22
050-21_Post	NACT+P	Post	NK cells (MCP)	0.412
050-21_Pre	NACT+P	Pre	NK cells (MCP)	0.202
081-03_Post	NACT+P	Post	NK cells (MCP)	0.212
081-03_Pre	NACT+P	Pre	NK cells (MCP)	0.485
081-05_Post	NACT	Post	NK cells (MCP)	0.373
081-05_Pre	NACT	Pre	NK cells (MCP)	1.171
092-01_Post	NACT+P	Post	NK cells (MCP)	1.178
092-01_Pre	NACT+P	Pre	NK cells (MCP)	1.009
092-02_Post	NACT+P	Post	NK cells (MCP)	0.164
092-02_Pre	NACT+P	Pre	NK cells (MCP)	0.153
092-03_Post	NACT	Post	NK cells (MCP)	1.08
092-03_Pre	NACT	Pre	NK cells (MCP)	0.318
092-04_Post	NACT	Post	NK cells (MCP)	0.475
092-04_Pre	NACT	Pre	NK cells (MCP)	0.118
092-08_Post	NACT	Post	NK cells (MCP)	0.595
092-08_Pre	NACT	Pre	NK cells (MCP)	0.414
092-09_Post	NACT+P	Post	NK cells (MCP)	0.672
092-09_Pre	NACT+P	Pre	NK cells (MCP)	0.463
092-12_Post	NACT+P	Post	NK cells (MCP)	0.385
092-12_Pre	NACT+P	Pre	NK cells (MCP)	0.728
096-02_Post	NACT+P	Post	NK cells (MCP)	0.36
096-02_Pre	NACT+P	Pre	NK cells (MCP)	0.181
096-04_Post	NACT+P	Post	NK cells (MCP)	0.185
096-04_Pre	NACT+P	Pre	NK cells (MCP)	0.532
096-05_Post	NACT	Post	NK cells (MCP)	0.621
096-05_Pre	NACT	Pre	NK cells (MCP)	0.931
098-01_Post	NACT	Post	NK cells (MCP)	0.733
098-01_Pre	NACT	Pre	NK cells (MCP)	0.359
098-02_Post	NACT+P	Post	NK cells (MCP)	0.656
098-02_Pre	NACT+P	Pre	NK cells (MCP)	0.262
128-01_Post	NACT+P	Post	NK cells (MCP)	0.517
128-01_Pre	NACT+P	Pre	NK cells (MCP)	0.222
144-01_Post	NACT+P	Post	NK cells (MCP)	1.173
144-01_Pre	NACT+P	Pre	NK cells (MCP)	1.206
144-02_Post	NACT	Post	NK cells (MCP)	0.818
144-02_Pre	NACT	Pre	NK cells (MCP)	1.354
144-03_Post	NACT+P	Post	NK cells (MCP)	0.184
144-03_Pre	NACT+P	Pre	NK cells (MCP)	0.203
144-05_Post	NACT+P	Post	NK cells (MCP)	0.305
144-05_Pre	NACT+P	Pre	NK cells (MCP)	0.443
169-01_Post	NACT	Post	NK cells (MCP)	0.448
169-01_Pre	NACT	Pre	NK cells (MCP)	0.366
184-01_Post	NACT+P	Post	NK cells (MCP)	0.452
184-01_Pre	NACT+P	Pre	NK cells (MCP)	0.257
225-01_Post	NACT+P	Post	NK cells (MCP)	0.197
225-01_Pre	NACT+P	Pre	NK cells (MCP)	0.319
250-02_Post	NACT+P	Post	NK cells (MCP)	1.795
250-02_Pre	NACT+P	Pre	NK cells (MCP)	0.494
250-04_Post	NACT+P	Post	NK cells (MCP)	0.5
250-04_Pre	NACT+P	Pre	NK cells (MCP)	0.109
250-05_Post	NACT	Post	NK cells (MCP)	0.611
250-05_Pre	NACT	Pre	NK cells (MCP)	0.39
001-01_Post	NACT+P	Post	PTPRC (CD45)	8.135
001-01_Pre	NACT+P	Pre	PTPRC (CD45)	7.18
018-03_Post	NACT	Post	PTPRC (CD45)	7.568
018-03_Pre	NACT	Pre	PTPRC (CD45)	5.977
024-01_Post	NACT	Post	PTPRC (CD45)	7.546
024-01_Pre	NACT	Pre	PTPRC (CD45)	8.081
024-03_Post	NACT	Post	PTPRC (CD45)	8.754
024-03_Pre	NACT	Pre	PTPRC (CD45)	9.594
024-05_Post	NACT+P	Post	PTPRC (CD45)	8.487
024-05_Pre	NACT+P	Pre	PTPRC (CD45)	7.544
024-06_Post	NACT	Post	PTPRC (CD45)	5.219
024-06_Pre	NACT	Pre	PTPRC (CD45)	6.428
024-07_Post	NACT+P	Post	PTPRC (CD45)	7.818
024-07_Pre	NACT+P	Pre	PTPRC (CD45)	8.825
024-10_Post	NACT+P	Post	PTPRC (CD45)	8.452
024-10_Pre	NACT+P	Pre	PTPRC (CD45)	9.221
027-03_Post	NACT	Post	PTPRC (CD45)	8.654
027-03_Pre	NACT	Pre	PTPRC (CD45)	7.127
027-04_Post	NACT+P	Post	PTPRC (CD45)	8.357
027-04_Pre	NACT+P	Pre	PTPRC (CD45)	6.424
027-06_Post	NACT	Post	PTPRC (CD45)	9.152
027-06_Pre	NACT	Pre	PTPRC (CD45)	9.383
027-09_Post	NACT+P	Post	PTPRC (CD45)	8.032
027-09_Pre	NACT+P	Pre	PTPRC (CD45)	7.643
031-01_Post	NACT+P	Post	PTPRC (CD45)	6.527
031-01_Pre	NACT+P	Pre	PTPRC (CD45)	6.912
031-02_Post	NACT+P	Post	PTPRC (CD45)	9.595
031-02_Pre	NACT+P	Pre	PTPRC (CD45)	6.532
031-04_Post	NACT	Post	PTPRC (CD45)	8.445
031-04_Pre	NACT	Pre	PTPRC (CD45)	8.87
031-05_Post	NACT+P	Post	PTPRC (CD45)	7.828
031-05_Pre	NACT+P	Pre	PTPRC (CD45)	6.088
050-01_Post	NACT+P	Post	PTPRC (CD45)	10.447
050-01_Pre	NACT+P	Pre	PTPRC (CD45)	8.211
050-03_Post	NACT+P	Post	PTPRC (CD45)	9.646
050-03_Pre	NACT+P	Pre	PTPRC (CD45)	7.776
050-04_Post	NACT	Post	PTPRC (CD45)	6.341
050-04_Pre	NACT	Pre	PTPRC (CD45)	5.963
050-07_Post	NACT+P	Post	PTPRC (CD45)	7.366
050-07_Pre	NACT+P	Pre	PTPRC (CD45)	6.693
050-08_Post	NACT	Post	PTPRC (CD45)	7.26
050-08_Pre	NACT	Pre	PTPRC (CD45)	8.055
050-11_Post	NACT+P	Post	PTPRC (CD45)	6.739
050-11_Pre	NACT+P	Pre	PTPRC (CD45)	7.588
050-12_Post	NACT+P	Post	PTPRC (CD45)	8.315
050-12_Pre	NACT+P	Pre	PTPRC (CD45)	8.428
050-13_Post	NACT	Post	PTPRC (CD45)	8.747
050-13_Pre	NACT	Pre	PTPRC (CD45)	6.684
050-15_Post	NACT	Post	PTPRC (CD45)	4.408
050-15_Pre	NACT	Pre	PTPRC (CD45)	6.086
050-17_Post	NACT	Post	PTPRC (CD45)	8.968
050-17_Pre	NACT	Pre	PTPRC (CD45)	6.115
050-21_Post	NACT+P	Post	PTPRC (CD45)	7.054
050-21_Pre	NACT+P	Pre	PTPRC (CD45)	4.448
081-03_Post	NACT+P	Post	PTPRC (CD45)	5.736
081-03_Pre	NACT+P	Pre	PTPRC (CD45)	8.128
081-05_Post	NACT	Post	PTPRC (CD45)	6.882
081-05_Pre	NACT	Pre	PTPRC (CD45)	8.874
092-01_Post	NACT+P	Post	PTPRC (CD45)	8.394
092-01_Pre	NACT+P	Pre	PTPRC (CD45)	9.031
092-02_Post	NACT+P	Post	PTPRC (CD45)	6.677
092-02_Pre	NACT+P	Pre	PTPRC (CD45)	6.264
092-03_Post	NACT	Post	PTPRC (CD45)	9.082
092-03_Pre	NACT	Pre	PTPRC (CD45)	8.189
092-04_Post	NACT	Post	PTPRC (CD45)	7.234
092-04_Pre	NACT	Pre	PTPRC (CD45)	4.432
092-08_Post	NACT	Post	PTPRC (CD45)	7.149
092-08_Pre	NACT	Pre	PTPRC (CD45)	8.029
092-09_Post	NACT+P	Post	PTPRC (CD45)	7.755
092-09_Pre	NACT+P	Pre	PTPRC (CD45)	6.853
092-12_Post	NACT+P	Post	PTPRC (CD45)	6.923
092-12_Pre	NACT+P	Pre	PTPRC (CD45)	6.221
096-02_Post	NACT+P	Post	PTPRC (CD45)	6.75
096-02_Pre	NACT+P	Pre	PTPRC (CD45)	6.29
096-04_Post	NACT+P	Post	PTPRC (CD45)	6.745
096-04_Pre	NACT+P	Pre	PTPRC (CD45)	7.994
096-05_Post	NACT	Post	PTPRC (CD45)	7.393
096-05_Pre	NACT	Pre	PTPRC (CD45)	9.118
098-01_Post	NACT	Post	PTPRC (CD45)	7.904
098-01_Pre	NACT	Pre	PTPRC (CD45)	6.928
098-02_Post	NACT+P	Post	PTPRC (CD45)	8.432
098-02_Pre	NACT+P	Pre	PTPRC (CD45)	6.48
128-01_Post	NACT+P	Post	PTPRC (CD45)	4.776
128-01_Pre	NACT+P	Pre	PTPRC (CD45)	6.048
144-01_Post	NACT+P	Post	PTPRC (CD45)	9.584
144-01_Pre	NACT+P	Pre	PTPRC (CD45)	8.115
144-02_Post	NACT	Post	PTPRC (CD45)	8.107
144-02_Pre	NACT	Pre	PTPRC (CD45)	10.048
144-03_Post	NACT+P	Post	PTPRC (CD45)	4.926
144-03_Pre	NACT+P	Pre	PTPRC (CD45)	5.327
144-05_Post	NACT+P	Post	PTPRC (CD45)	8.177
144-05_Pre	NACT+P	Pre	PTPRC (CD45)	7.517
169-01_Post	NACT	Post	PTPRC (CD45)	7.95
169-01_Pre	NACT	Pre	PTPRC (CD45)	7.384
184-01_Post	NACT+P	Post	PTPRC (CD45)	8.188
184-01_Pre	NACT+P	Pre	PTPRC (CD45)	6.516
225-01_Post	NACT+P	Post	PTPRC (CD45)	6.766
225-01_Pre	NACT+P	Pre	PTPRC (CD45)	8.318
250-02_Post	NACT+P	Post	PTPRC (CD45)	9.018
250-02_Pre	NACT+P	Pre	PTPRC (CD45)	7.227
250-04_Post	NACT+P	Post	PTPRC (CD45)	8.054
250-04_Pre	NACT+P	Pre	PTPRC (CD45)	4.708
250-05_Post	NACT	Post	PTPRC (CD45)	6.418
250-05_Pre	NACT	Pre	PTPRC (CD45)	7.052
001-01_Post	NACT+P	Post	T cells (MCP)	3.473
001-01_Pre	NACT+P	Pre	T cells (MCP)	2.448
018-03_Post	NACT	Post	T cells (MCP)	2.626
018-03_Pre	NACT	Pre	T cells (MCP)	1.682
024-01_Post	NACT	Post	T cells (MCP)	2.322
024-01_Pre	NACT	Pre	T cells (MCP)	2.714
024-03_Post	NACT	Post	T cells (MCP)	2.265
024-03_Pre	NACT	Pre	T cells (MCP)	2.459
024-05_Post	NACT+P	Post	T cells (MCP)	2.734
024-05_Pre	NACT+P	Pre	T cells (MCP)	2.065
024-06_Post	NACT	Post	T cells (MCP)	1.287
024-06_Pre	NACT	Pre	T cells (MCP)	1.361
024-07_Post	NACT+P	Post	T cells (MCP)	2.357
024-07_Pre	NACT+P	Pre	T cells (MCP)	3.735
024-10_Post	NACT+P	Post	T cells (MCP)	2.963
024-10_Pre	NACT+P	Pre	T cells (MCP)	3.826
027-03_Post	NACT	Post	T cells (MCP)	3.228
027-03_Pre	NACT	Pre	T cells (MCP)	1.833
027-04_Post	NACT+P	Post	T cells (MCP)	3.259
027-04_Pre	NACT+P	Pre	T cells (MCP)	1.718
027-06_Post	NACT	Post	T cells (MCP)	2.581
027-06_Pre	NACT	Pre	T cells (MCP)	3.369
027-09_Post	NACT+P	Post	T cells (MCP)	2.89
027-09_Pre	NACT+P	Pre	T cells (MCP)	2.297
031-01_Post	NACT+P	Post	T cells (MCP)	2.172
031-01_Pre	NACT+P	Pre	T cells (MCP)	2.205
031-02_Post	NACT+P	Post	T cells (MCP)	3.899
031-02_Pre	NACT+P	Pre	T cells (MCP)	2.199
031-04_Post	NACT	Post	T cells (MCP)	2.684
031-04_Pre	NACT	Pre	T cells (MCP)	3.411
031-05_Post	NACT+P	Post	T cells (MCP)	2.969
031-05_Pre	NACT+P	Pre	T cells (MCP)	1.691
050-01_Post	NACT+P	Post	T cells (MCP)	3.907
050-01_Pre	NACT+P	Pre	T cells (MCP)	2.679
050-03_Post	NACT+P	Post	T cells (MCP)	3.87
050-03_Pre	NACT+P	Pre	T cells (MCP)	2.353
050-04_Post	NACT	Post	T cells (MCP)	1.728
050-04_Pre	NACT	Pre	T cells (MCP)	1.392
050-07_Post	NACT+P	Post	T cells (MCP)	2.363
050-07_Pre	NACT+P	Pre	T cells (MCP)	1.84
050-08_Post	NACT	Post	T cells (MCP)	2.444
050-08_Pre	NACT	Pre	T cells (MCP)	2.335
050-11_Post	NACT+P	Post	T cells (MCP)	2.263
050-11_Pre	NACT+P	Pre	T cells (MCP)	2.464
050-12_Post	NACT+P	Post	T cells (MCP)	3.622
050-12_Pre	NACT+P	Pre	T cells (MCP)	3.132
050-13_Post	NACT	Post	T cells (MCP)	3.764
050-13_Pre	NACT	Pre	T cells (MCP)	2.643
050-15_Post	NACT	Post	T cells (MCP)	1.415
050-15_Pre	NACT	Pre	T cells (MCP)	1.69
050-17_Post	NACT	Post	T cells (MCP)	3.241
050-17_Pre	NACT	Pre	T cells (MCP)	1.63
050-21_Post	NACT+P	Post	T cells (MCP)	2.346
050-21_Pre	NACT+P	Pre	T cells (MCP)	1.294
081-03_Post	NACT+P	Post	T cells (MCP)	2.022
081-03_Pre	NACT+P	Pre	T cells (MCP)	3.062
081-05_Post	NACT	Post	T cells (MCP)	2.01
081-05_Pre	NACT	Pre	T cells (MCP)	3.28
092-01_Post	NACT+P	Post	T cells (MCP)	3.105
092-01_Pre	NACT+P	Pre	T cells (MCP)	3.943
092-02_Post	NACT+P	Post	T cells (MCP)	2.251
092-02_Pre	NACT+P	Pre	T cells (MCP)	1.93
092-03_Post	NACT	Post	T cells (MCP)	3.969
092-03_Pre	NACT	Pre	T cells (MCP)	2.621
092-04_Post	NACT	Post	T cells (MCP)	1.826
092-04_Pre	NACT	Pre	T cells (MCP)	1.08
092-08_Post	NACT	Post	T cells (MCP)	2.637
092-08_Pre	NACT	Pre	T cells (MCP)	3.194
092-09_Post	NACT+P	Post	T cells (MCP)	2.903
092-09_Pre	NACT+P	Pre	T cells (MCP)	2.076
092-12_Post	NACT+P	Post	T cells (MCP)	2.487
092-12_Pre	NACT+P	Pre	T cells (MCP)	2.168
096-02_Post	NACT+P	Post	T cells (MCP)	2.491
096-02_Pre	NACT+P	Pre	T cells (MCP)	1.996
096-04_Post	NACT+P	Post	T cells (MCP)	1.544
096-04_Pre	NACT+P	Pre	T cells (MCP)	2.794
096-05_Post	NACT	Post	T cells (MCP)	2.757
096-05_Pre	NACT	Pre	T cells (MCP)	3.364
098-01_Post	NACT	Post	T cells (MCP)	2.685
098-01_Pre	NACT	Pre	T cells (MCP)	2.124
098-02_Post	NACT+P	Post	T cells (MCP)	2.463
098-02_Pre	NACT+P	Pre	T cells (MCP)	2.29
128-01_Post	NACT+P	Post	T cells (MCP)	1.478
128-01_Pre	NACT+P	Pre	T cells (MCP)	1.642
144-01_Post	NACT+P	Post	T cells (MCP)	3.54
144-01_Pre	NACT+P	Pre	T cells (MCP)	2.825
144-02_Post	NACT	Post	T cells (MCP)	2.703
144-02_Pre	NACT	Pre	T cells (MCP)	3.187
144-03_Post	NACT+P	Post	T cells (MCP)	1.503
144-03_Pre	NACT+P	Pre	T cells (MCP)	1.716
144-05_Post	NACT+P	Post	T cells (MCP)	2.693
144-05_Pre	NACT+P	Pre	T cells (MCP)	2.819
169-01_Post	NACT	Post	T cells (MCP)	3.047
169-01_Pre	NACT	Pre	T cells (MCP)	2.493
184-01_Post	NACT+P	Post	T cells (MCP)	2.15
184-01_Pre	NACT+P	Pre	T cells (MCP)	2.443
225-01_Post	NACT+P	Post	T cells (MCP)	2.207
225-01_Pre	NACT+P	Pre	T cells (MCP)	2.753
250-02_Post	NACT+P	Post	T cells (MCP)	3.968
250-02_Pre	NACT+P	Pre	T cells (MCP)	2.815
250-04_Post	NACT+P	Post	T cells (MCP)	2.933
250-04_Pre	NACT+P	Pre	T cells (MCP)	1.595
250-05_Post	NACT	Post	T cells (MCP)	1.724
250-05_Pre	NACT	Pre	T cells (MCP)	1.989
001-01_Post	NACT+P	Post	B cells (quantiseq)	0.045
001-01_Pre	NACT+P	Pre	B cells (quantiseq)	0.047
018-03_Post	NACT	Post	B cells (quantiseq)	0.052
018-03_Pre	NACT	Pre	B cells (quantiseq)	0.051
024-01_Post	NACT	Post	B cells (quantiseq)	0.039
024-01_Pre	NACT	Pre	B cells (quantiseq)	0.042
024-03_Post	NACT	Post	B cells (quantiseq)	0.03
024-03_Pre	NACT	Pre	B cells (quantiseq)	0.063
024-05_Post	NACT+P	Post	B cells (quantiseq)	0.049
024-05_Pre	NACT+P	Pre	B cells (quantiseq)	0.037
024-06_Post	NACT	Post	B cells (quantiseq)	0.028
024-06_Pre	NACT	Pre	B cells (quantiseq)	0.047
024-07_Post	NACT+P	Post	B cells (quantiseq)	0.041
024-07_Pre	NACT+P	Pre	B cells (quantiseq)	0.094
024-10_Post	NACT+P	Post	B cells (quantiseq)	0.076
024-10_Pre	NACT+P	Pre	B cells (quantiseq)	0.162
027-03_Post	NACT	Post	B cells (quantiseq)	0.052
027-03_Pre	NACT	Pre	B cells (quantiseq)	0.049
027-04_Post	NACT+P	Post	B cells (quantiseq)	0.043
027-04_Pre	NACT+P	Pre	B cells (quantiseq)	0.034
027-06_Post	NACT	Post	B cells (quantiseq)	0.058
027-06_Pre	NACT	Pre	B cells (quantiseq)	0.06
027-09_Post	NACT+P	Post	B cells (quantiseq)	0.037
027-09_Pre	NACT+P	Pre	B cells (quantiseq)	0.038
031-01_Post	NACT+P	Post	B cells (quantiseq)	0.034
031-01_Pre	NACT+P	Pre	B cells (quantiseq)	0.04
031-02_Post	NACT+P	Post	B cells (quantiseq)	0.063
031-02_Pre	NACT+P	Pre	B cells (quantiseq)	0.04
031-04_Post	NACT	Post	B cells (quantiseq)	0.065
031-04_Pre	NACT	Pre	B cells (quantiseq)	0.14
031-05_Post	NACT+P	Post	B cells (quantiseq)	0.038
031-05_Pre	NACT+P	Pre	B cells (quantiseq)	0.046
050-01_Post	NACT+P	Post	B cells (quantiseq)	0.053
050-01_Pre	NACT+P	Pre	B cells (quantiseq)	0.045
050-03_Post	NACT+P	Post	B cells (quantiseq)	0.119
050-03_Pre	NACT+P	Pre	B cells (quantiseq)	0.048
050-04_Post	NACT	Post	B cells (quantiseq)	0.04
050-04_Pre	NACT	Pre	B cells (quantiseq)	0.031
050-07_Post	NACT+P	Post	B cells (quantiseq)	0.031
050-07_Pre	NACT+P	Pre	B cells (quantiseq)	0.03
050-08_Post	NACT	Post	B cells (quantiseq)	0.044
050-08_Pre	NACT	Pre	B cells (quantiseq)	0.036
050-11_Post	NACT+P	Post	B cells (quantiseq)	0.048
050-11_Pre	NACT+P	Pre	B cells (quantiseq)	0.039
050-12_Post	NACT+P	Post	B cells (quantiseq)	0.044
050-12_Pre	NACT+P	Pre	B cells (quantiseq)	0.039
050-13_Post	NACT	Post	B cells (quantiseq)	0.101
050-13_Pre	NACT	Pre	B cells (quantiseq)	0.032
050-15_Post	NACT	Post	B cells (quantiseq)	0.039
050-15_Pre	NACT	Pre	B cells (quantiseq)	0.067
050-17_Post	NACT	Post	B cells (quantiseq)	0.051
050-17_Pre	NACT	Pre	B cells (quantiseq)	0.026
050-21_Post	NACT+P	Post	B cells (quantiseq)	0.034
050-21_Pre	NACT+P	Pre	B cells (quantiseq)	0.026
081-03_Post	NACT+P	Post	B cells (quantiseq)	0.021
081-03_Pre	NACT+P	Pre	B cells (quantiseq)	0.072
081-05_Post	NACT	Post	B cells (quantiseq)	0.049
081-05_Pre	NACT	Pre	B cells (quantiseq)	0.071
092-01_Post	NACT+P	Post	B cells (quantiseq)	0.048
092-01_Pre	NACT+P	Pre	B cells (quantiseq)	0.075
092-02_Post	NACT+P	Post	B cells (quantiseq)	0.041
092-02_Pre	NACT+P	Pre	B cells (quantiseq)	0.042
092-03_Post	NACT	Post	B cells (quantiseq)	0.082
092-03_Pre	NACT	Pre	B cells (quantiseq)	0.045
092-04_Post	NACT	Post	B cells (quantiseq)	0.036
092-04_Pre	NACT	Pre	B cells (quantiseq)	0.025
092-08_Post	NACT	Post	B cells (quantiseq)	0.02
092-08_Pre	NACT	Pre	B cells (quantiseq)	0.026
092-09_Post	NACT+P	Post	B cells (quantiseq)	0.039
092-09_Pre	NACT+P	Pre	B cells (quantiseq)	0.027
092-12_Post	NACT+P	Post	B cells (quantiseq)	0.039
092-12_Pre	NACT+P	Pre	B cells (quantiseq)	0.038
096-02_Post	NACT+P	Post	B cells (quantiseq)	0.046
096-02_Pre	NACT+P	Pre	B cells (quantiseq)	0.033
096-04_Post	NACT+P	Post	B cells (quantiseq)	0.044
096-04_Pre	NACT+P	Pre	B cells (quantiseq)	0.055
096-05_Post	NACT	Post	B cells (quantiseq)	0.042
096-05_Pre	NACT	Pre	B cells (quantiseq)	0.065
098-01_Post	NACT	Post	B cells (quantiseq)	0.056
098-01_Pre	NACT	Pre	B cells (quantiseq)	0.029
098-02_Post	NACT+P	Post	B cells (quantiseq)	0.054
098-02_Pre	NACT+P	Pre	B cells (quantiseq)	0.046
128-01_Post	NACT+P	Post	B cells (quantiseq)	0.065
128-01_Pre	NACT+P	Pre	B cells (quantiseq)	0.033
144-01_Post	NACT+P	Post	B cells (quantiseq)	0.04
144-01_Pre	NACT+P	Pre	B cells (quantiseq)	0.032
144-02_Post	NACT	Post	B cells (quantiseq)	0.047
144-02_Pre	NACT	Pre	B cells (quantiseq)	0.041
144-03_Post	NACT+P	Post	B cells (quantiseq)	0.054
144-03_Pre	NACT+P	Pre	B cells (quantiseq)	0.061
144-05_Post	NACT+P	Post	B cells (quantiseq)	0.038
144-05_Pre	NACT+P	Pre	B cells (quantiseq)	0.038
169-01_Post	NACT	Post	B cells (quantiseq)	0.033
169-01_Pre	NACT	Pre	B cells (quantiseq)	0.032
184-01_Post	NACT+P	Post	B cells (quantiseq)	0.033
184-01_Pre	NACT+P	Pre	B cells (quantiseq)	0.037
225-01_Post	NACT+P	Post	B cells (quantiseq)	0.039
225-01_Pre	NACT+P	Pre	B cells (quantiseq)	0.078
250-02_Post	NACT+P	Post	B cells (quantiseq)	0.054
250-02_Pre	NACT+P	Pre	B cells (quantiseq)	0.026
250-04_Post	NACT+P	Post	B cells (quantiseq)	0.034
250-04_Pre	NACT+P	Pre	B cells (quantiseq)	0.016
250-05_Post	NACT	Post	B cells (quantiseq)	0.056
250-05_Pre	NACT	Pre	B cells (quantiseq)	0.042
001-01_Post	NACT+P	Post	CD4 T cells (quantiseq)	0
001-01_Pre	NACT+P	Pre	CD4 T cells (quantiseq)	0
018-03_Post	NACT	Post	CD4 T cells (quantiseq)	0
018-03_Pre	NACT	Pre	CD4 T cells (quantiseq)	0
024-01_Post	NACT	Post	CD4 T cells (quantiseq)	0
024-01_Pre	NACT	Pre	CD4 T cells (quantiseq)	0
024-03_Post	NACT	Post	CD4 T cells (quantiseq)	0
024-03_Pre	NACT	Pre	CD4 T cells (quantiseq)	0
024-05_Post	NACT+P	Post	CD4 T cells (quantiseq)	0
024-05_Pre	NACT+P	Pre	CD4 T cells (quantiseq)	0
024-06_Post	NACT	Post	CD4 T cells (quantiseq)	0
024-06_Pre	NACT	Pre	CD4 T cells (quantiseq)	0
024-07_Post	NACT+P	Post	CD4 T cells (quantiseq)	0
024-07_Pre	NACT+P	Pre	CD4 T cells (quantiseq)	0
024-10_Post	NACT+P	Post	CD4 T cells (quantiseq)	0
024-10_Pre	NACT+P	Pre	CD4 T cells (quantiseq)	0.074
027-03_Post	NACT	Post	CD4 T cells (quantiseq)	0
027-03_Pre	NACT	Pre	CD4 T cells (quantiseq)	0
027-04_Post	NACT+P	Post	CD4 T cells (quantiseq)	0
027-04_Pre	NACT+P	Pre	CD4 T cells (quantiseq)	0
027-06_Post	NACT	Post	CD4 T cells (quantiseq)	0
027-06_Pre	NACT	Pre	CD4 T cells (quantiseq)	0
027-09_Post	NACT+P	Post	CD4 T cells (quantiseq)	0
027-09_Pre	NACT+P	Pre	CD4 T cells (quantiseq)	0
031-01_Post	NACT+P	Post	CD4 T cells (quantiseq)	0
031-01_Pre	NACT+P	Pre	CD4 T cells (quantiseq)	0
031-02_Post	NACT+P	Post	CD4 T cells (quantiseq)	0.015
031-02_Pre	NACT+P	Pre	CD4 T cells (quantiseq)	0
031-04_Post	NACT	Post	CD4 T cells (quantiseq)	0
031-04_Pre	NACT	Pre	CD4 T cells (quantiseq)	0.043
031-05_Post	NACT+P	Post	CD4 T cells (quantiseq)	0
031-05_Pre	NACT+P	Pre	CD4 T cells (quantiseq)	0
050-01_Post	NACT+P	Post	CD4 T cells (quantiseq)	0
050-01_Pre	NACT+P	Pre	CD4 T cells (quantiseq)	0
050-03_Post	NACT+P	Post	CD4 T cells (quantiseq)	0
050-03_Pre	NACT+P	Pre	CD4 T cells (quantiseq)	0
050-04_Post	NACT	Post	CD4 T cells (quantiseq)	0
050-04_Pre	NACT	Pre	CD4 T cells (quantiseq)	0
050-07_Post	NACT+P	Post	CD4 T cells (quantiseq)	0
050-07_Pre	NACT+P	Pre	CD4 T cells (quantiseq)	0
050-08_Post	NACT	Post	CD4 T cells (quantiseq)	0
050-08_Pre	NACT	Pre	CD4 T cells (quantiseq)	0
050-11_Post	NACT+P	Post	CD4 T cells (quantiseq)	0
050-11_Pre	NACT+P	Pre	CD4 T cells (quantiseq)	0
050-12_Post	NACT+P	Post	CD4 T cells (quantiseq)	0.004
050-12_Pre	NACT+P	Pre	CD4 T cells (quantiseq)	0.033
050-13_Post	NACT	Post	CD4 T cells (quantiseq)	0.064
050-13_Pre	NACT	Pre	CD4 T cells (quantiseq)	0
050-15_Post	NACT	Post	CD4 T cells (quantiseq)	0
050-15_Pre	NACT	Pre	CD4 T cells (quantiseq)	0
050-17_Post	NACT	Post	CD4 T cells (quantiseq)	0.01
050-17_Pre	NACT	Pre	CD4 T cells (quantiseq)	0
050-21_Post	NACT+P	Post	CD4 T cells (quantiseq)	0
050-21_Pre	NACT+P	Pre	CD4 T cells (quantiseq)	0
081-03_Post	NACT+P	Post	CD4 T cells (quantiseq)	0
081-03_Pre	NACT+P	Pre	CD4 T cells (quantiseq)	0
081-05_Post	NACT	Post	CD4 T cells (quantiseq)	0
081-05_Pre	NACT	Pre	CD4 T cells (quantiseq)	0
092-01_Post	NACT+P	Post	CD4 T cells (quantiseq)	0
092-01_Pre	NACT+P	Pre	CD4 T cells (quantiseq)	0
092-02_Post	NACT+P	Post	CD4 T cells (quantiseq)	0
092-02_Pre	NACT+P	Pre	CD4 T cells (quantiseq)	0
092-03_Post	NACT	Post	CD4 T cells (quantiseq)	0.04
092-03_Pre	NACT	Pre	CD4 T cells (quantiseq)	0
092-04_Post	NACT	Post	CD4 T cells (quantiseq)	0
092-04_Pre	NACT	Pre	CD4 T cells (quantiseq)	0
092-08_Post	NACT	Post	CD4 T cells (quantiseq)	0
092-08_Pre	NACT	Pre	CD4 T cells (quantiseq)	0
092-09_Post	NACT+P	Post	CD4 T cells (quantiseq)	0
092-09_Pre	NACT+P	Pre	CD4 T cells (quantiseq)	0
092-12_Post	NACT+P	Post	CD4 T cells (quantiseq)	0
092-12_Pre	NACT+P	Pre	CD4 T cells (quantiseq)	0
096-02_Post	NACT+P	Post	CD4 T cells (quantiseq)	0
096-02_Pre	NACT+P	Pre	CD4 T cells (quantiseq)	0
096-04_Post	NACT+P	Post	CD4 T cells (quantiseq)	0
096-04_Pre	NACT+P	Pre	CD4 T cells (quantiseq)	0
096-05_Post	NACT	Post	CD4 T cells (quantiseq)	0
096-05_Pre	NACT	Pre	CD4 T cells (quantiseq)	0
098-01_Post	NACT	Post	CD4 T cells (quantiseq)	0
098-01_Pre	NACT	Pre	CD4 T cells (quantiseq)	0
098-02_Post	NACT+P	Post	CD4 T cells (quantiseq)	0
098-02_Pre	NACT+P	Pre	CD4 T cells (quantiseq)	0
128-01_Post	NACT+P	Post	CD4 T cells (quantiseq)	0
128-01_Pre	NACT+P	Pre	CD4 T cells (quantiseq)	0
144-01_Post	NACT+P	Post	CD4 T cells (quantiseq)	0
144-01_Pre	NACT+P	Pre	CD4 T cells (quantiseq)	0
144-02_Post	NACT	Post	CD4 T cells (quantiseq)	0
144-02_Pre	NACT	Pre	CD4 T cells (quantiseq)	0
144-03_Post	NACT+P	Post	CD4 T cells (quantiseq)	0
144-03_Pre	NACT+P	Pre	CD4 T cells (quantiseq)	0
144-05_Post	NACT+P	Post	CD4 T cells (quantiseq)	0
144-05_Pre	NACT+P	Pre	CD4 T cells (quantiseq)	0
169-01_Post	NACT	Post	CD4 T cells (quantiseq)	0
169-01_Pre	NACT	Pre	CD4 T cells (quantiseq)	0
184-01_Post	NACT+P	Post	CD4 T cells (quantiseq)	0
184-01_Pre	NACT+P	Pre	CD4 T cells (quantiseq)	0
225-01_Post	NACT+P	Post	CD4 T cells (quantiseq)	0
225-01_Pre	NACT+P	Pre	CD4 T cells (quantiseq)	0.024
250-02_Post	NACT+P	Post	CD4 T cells (quantiseq)	0
250-02_Pre	NACT+P	Pre	CD4 T cells (quantiseq)	0.004
250-04_Post	NACT+P	Post	CD4 T cells (quantiseq)	0
250-04_Pre	NACT+P	Pre	CD4 T cells (quantiseq)	0
250-05_Post	NACT	Post	CD4 T cells (quantiseq)	0
250-05_Pre	NACT	Pre	CD4 T cells (quantiseq)	0
001-01_Post	NACT+P	Post	CD8 / Treg (quantiseq)	3.859
001-01_Pre	NACT+P	Pre	CD8 / Treg (quantiseq)	0
018-03_Post	NACT	Post	CD8 / Treg (quantiseq)	1.668
018-03_Pre	NACT	Pre	CD8 / Treg (quantiseq)	0
024-01_Post	NACT	Post	CD8 / Treg (quantiseq)	0
024-01_Pre	NACT	Pre	CD8 / Treg (quantiseq)	5.477
024-03_Post	NACT	Post	CD8 / Treg (quantiseq)	0.013
024-03_Pre	NACT	Pre	CD8 / Treg (quantiseq)	1.6
024-05_Post	NACT+P	Post	CD8 / Treg (quantiseq)	5.423
024-05_Pre	NACT+P	Pre	CD8 / Treg (quantiseq)	0
024-06_Post	NACT	Post	CD8 / Treg (quantiseq)	0
024-06_Pre	NACT	Pre	CD8 / Treg (quantiseq)	0
024-07_Post	NACT+P	Post	CD8 / Treg (quantiseq)	2.599
024-07_Pre	NACT+P	Pre	CD8 / Treg (quantiseq)	2.017
024-10_Post	NACT+P	Post	CD8 / Treg (quantiseq)	8.79
024-10_Pre	NACT+P	Pre	CD8 / Treg (quantiseq)	1.773
027-03_Post	NACT	Post	CD8 / Treg (quantiseq)	2.356
027-03_Pre	NACT	Pre	CD8 / Treg (quantiseq)	0
027-04_Post	NACT+P	Post	CD8 / Treg (quantiseq)	2.039
027-04_Pre	NACT+P	Pre	CD8 / Treg (quantiseq)	0
027-06_Post	NACT	Post	CD8 / Treg (quantiseq)	0.455
027-06_Pre	NACT	Pre	CD8 / Treg (quantiseq)	0.202
027-09_Post	NACT+P	Post	CD8 / Treg (quantiseq)	1.036
[truncated: 913 more rows]

## Sheet: Figure 1c
ID	Description	GeneRatio	BgRatio	pvalue	p.adjust	Treatment_arm	dir
GO:0003012	muscle system process	59/845	472/18670	1.36E-12	6.66e-9	NACT	Up
GO:0030198	extracellular matrix organization	48/845	368/18670	4.00E-11	7.18e-8	NACT	Up
GO:0043062	extracellular structure organization	48/845	369/18670	4.41E-11	7.18e-8	NACT	Up
GO:0031589	cell-substrate adhesion	46/845	354/18670	1.17E-10	1.43e-7	NACT	Up
GO:0006936	muscle contraction	46/845	363/18670	2.72E-10	2.66e-7	NACT	Up
GO:0045444	fat cell differentiation	34/845	223/18670	4.86E-10	3.96e-7	NACT	Up
GO:0048545	response to steroid hormone	44/845	383/18670	1.40E-08	9.81e-6	NACT	Up
GO:0086065	cell communication involved in cardiac conduction	15/845	56/18670	1.73E-08	1.06e-5	NACT	Up
GO:0007517	muscle organ development	45/845	410/18670	3.84E-08	2.08e-5	NACT	Up
GO:0010810	regulation of cell-substrate adhesion	29/845	215/18670	1.44E-07	7.05e-5	NACT	Up
GO:0000280	nuclear division	86/499	407/18670	1.37E-52	3.28e-49	NACT	Down
GO:0007059	chromosome segregation	78/499	321/18670	1.69E-52	3.28e-49	NACT	Down
GO:0048285	organelle fission	87/499	449/18670	6.29E-50	8.14e-47	NACT	Down
GO:0140014	mitotic nuclear division	69/499	264/18670	1.06E-48	1.02e-45	NACT	Down
GO:0098813	nuclear chromosome segregation	63/499	262/18670	4.64E-42	3.6e-39	NACT	Down
GO:0000070	mitotic sister chromatid segregation	50/499	151/18670	5.01E-41	3.24e-38	NACT	Down
GO:0000819	sister chromatid segregation	54/499	189/18670	2.06E-40	1.14e-37	NACT	Down
GO:0006260	DNA replication	55/499	273/18670	1.85E-32	8.98e-30	NACT	Down
GO:1901987	regulation of cell cycle phase transition	67/499	480/18670	2.69E-29	1.16e-26	NACT	Down
GO:1901990	regulation of mitotic cell cycle phase transition	63/499	444/18670	5.66E-28	2.2e-25	NACT	Down
GO:0042110	T cell activation	94/1414	464/18670	6.17E-19	3.43e-15	NACT+P	Up
GO:0030098	lymphocyte differentiation	78/1414	353/18670	3.57E-18	9.92e-15	NACT+P	Up
GO:0030198	extracellular matrix organization	76/1414	368/18670	5.20E-16	8.45e-13	NACT+P	Up
GO:0043062	extracellular structure organization	76/1414	369/18670	6.07E-16	8.45e-13	NACT+P	Up
GO:0055074	calcium ion homeostasis	88/1414	471/18670	1.53E-15	1.7e-12	NACT+P	Up
GO:0006874	cellular calcium ion homeostasis	86/1414	458/18670	2.39E-15	2.21e-12	NACT+P	Up
GO:0051480	regulation of cytosolic calcium ion concentration	72/1414	357/18670	1.12E-14	8.52e-12	NACT+P	Up
GO:0007204	positive regulation of cytosolic calcium ion concentration	67/1414	319/18670	1.22E-14	8.52e-12	NACT+P	Up
GO:0030217	T cell differentiation	56/1414	240/18670	1.78E-14	1.1e-11	NACT+P	Up
GO:0072503	cellular divalent inorganic cation homeostasis	87/1414	493/18670	6.93E-14	3.78e-11	NACT+P	Up
GO:0000280	nuclear division	98/1019	407/18670	4.70E-37	2.32e-33	NACT+P	Down
GO:0048285	organelle fission	101/1019	449/18670	1.93E-35	4.77e-32	NACT+P	Down
GO:0007059	chromosome segregation	83/1019	321/18670	6.96E-34	1.14e-30	NACT+P	Down
GO:0140014	mitotic nuclear division	75/1019	264/18670	1.12E-33	1.39e-30	NACT+P	Down
GO:0098813	nuclear chromosome segregation	70/1019	262/18670	1.16E-29	1.14e-26	NACT+P	Down
GO:0000819	sister chromatid segregation	59/1019	189/18670	3.88E-29	3.19e-26	NACT+P	Down
GO:0000070	mitotic sister chromatid segregation	51/1019	151/18670	3.67E-27	2.58e-24	NACT+P	Down
GO:0006260	DNA replication	61/1019	273/18670	1.40E-21	8.66e-19	NACT+P	Down
GO:0006261	DNA-dependent DNA replication	43/1019	151/18670	7.71E-20	4.23e-17	NACT+P	Down
GO:0007051	spindle organization	45/1019	170/18670	2.60E-19	1.28e-16	NACT+P	Down

## Sheet: Figure 2a
sample_name	time	Treatment_arm	condition	value
018-03	Pre	NACT	CD4 Stroma	250
018-03	Post	NACT	CD4 Stroma	378
024-01	Pre	NACT	CD4 Stroma	802
024-01	Post	NACT	CD4 Stroma	553
024-03	Pre	NACT	CD4 Stroma	675
024-03	Post	NACT	CD4 Stroma	476
024-06	Pre	NACT	CD4 Stroma	147
024-06	Post	NACT	CD4 Stroma	72
027-03	Pre	NACT	CD4 Stroma	120
027-03	Post	NACT	CD4 Stroma	566
027-06	Pre	NACT	CD4 Stroma	149
027-06	Post	NACT	CD4 Stroma	212
031-04	Pre	NACT	CD4 Stroma	512
031-04	Post	NACT	CD4 Stroma	859
050-04	Pre	NACT	CD4 Stroma	331
050-04	Post	NACT	CD4 Stroma	361
050-08	Pre	NACT	CD4 Stroma	312
050-08	Post	NACT	CD4 Stroma	269
050-10	Pre	NACT	CD4 Stroma	596
050-10	Post	NACT	CD4 Stroma	987
050-13	Pre	NACT	CD4 Stroma	549
050-13	Post	NACT	CD4 Stroma	1635
050-15	Pre	NACT	CD4 Stroma	403
050-15	Post	NACT	CD4 Stroma	88
050-17	Pre	NACT	CD4 Stroma	1189
050-17	Post	NACT	CD4 Stroma	1048
081-04	Pre	NACT	CD4 Stroma	474
081-04	Post	NACT	CD4 Stroma	122
081-05	Pre	NACT	CD4 Stroma	574
081-05	Post	NACT	CD4 Stroma	230
092-03	Pre	NACT	CD4 Stroma	914
092-03	Post	NACT	CD4 Stroma	1041
092-04	Pre	NACT	CD4 Stroma	65
092-04	Post	NACT	CD4 Stroma	950
092-08	Pre	NACT	CD4 Stroma	643
092-08	Post	NACT	CD4 Stroma	1017
096-05	Pre	NACT	CD4 Stroma	346
096-05	Post	NACT	CD4 Stroma	596
098-01	Pre	NACT	CD4 Stroma	162
098-01	Post	NACT	CD4 Stroma	132
169-01	Pre	NACT	CD4 Stroma	525
169-01	Post	NACT	CD4 Stroma	1024
225-04	Pre	NACT	CD4 Stroma	931
225-04	Post	NACT	CD4 Stroma	2327
250-05	Pre	NACT	CD4 Stroma	108
250-05	Post	NACT	CD4 Stroma	186
018-03	Pre	NACT	CD4 Tumor	61
018-03	Post	NACT	CD4 Tumor	299
024-01	Pre	NACT	CD4 Tumor	243
024-01	Post	NACT	CD4 Tumor	158
024-03	Pre	NACT	CD4 Tumor	418
024-03	Post	NACT	CD4 Tumor	183
024-06	Pre	NACT	CD4 Tumor	33
024-06	Post	NACT	CD4 Tumor	34
027-03	Pre	NACT	CD4 Tumor	44
027-03	Post	NACT	CD4 Tumor	328
027-06	Pre	NACT	CD4 Tumor	38
027-06	Post	NACT	CD4 Tumor	228
031-04	Pre	NACT	CD4 Tumor	46
031-04	Post	NACT	CD4 Tumor	47
050-04	Pre	NACT	CD4 Tumor	65
050-04	Post	NACT	CD4 Tumor	49
050-08	Pre	NACT	CD4 Tumor	66
050-08	Post	NACT	CD4 Tumor	150
050-10	Pre	NACT	CD4 Tumor	402
050-10	Post	NACT	CD4 Tumor	615
050-13	Pre	NACT	CD4 Tumor	49
050-13	Post	NACT	CD4 Tumor	428
050-15	Pre	NACT	CD4 Tumor	407
050-15	Post	NACT	CD4 Tumor	143
050-17	Pre	NACT	CD4 Tumor	130
050-17	Post	NACT	CD4 Tumor	852
081-04	Pre	NACT	CD4 Tumor	149
081-04	Post	NACT	CD4 Tumor	39
081-05	Pre	NACT	CD4 Tumor	287
081-05	Post	NACT	CD4 Tumor	97
092-03	Pre	NACT	CD4 Tumor	462
092-03	Post	NACT	CD4 Tumor	292
092-04	Pre	NACT	CD4 Tumor	23
092-04	Post	NACT	CD4 Tumor	236
092-08	Pre	NACT	CD4 Tumor	183
092-08	Post	NACT	CD4 Tumor	239
096-05	Pre	NACT	CD4 Tumor	0
096-05	Post	NACT	CD4 Tumor	112
098-01	Pre	NACT	CD4 Tumor	17
098-01	Post	NACT	CD4 Tumor	45
169-01	Pre	NACT	CD4 Tumor	212
169-01	Post	NACT	CD4 Tumor	363
225-04	Pre	NACT	CD4 Tumor	50
225-04	Post	NACT	CD4 Tumor	515
250-05	Pre	NACT	CD4 Tumor	178
250-05	Post	NACT	CD4 Tumor	61
018-03	Pre	NACT	CD8 Stroma	100
018-03	Post	NACT	CD8 Stroma	495
024-01	Pre	NACT	CD8 Stroma	273
024-01	Post	NACT	CD8 Stroma	303
024-03	Pre	NACT	CD8 Stroma	251
024-03	Post	NACT	CD8 Stroma	249
024-06	Pre	NACT	CD8 Stroma	55
024-06	Post	NACT	CD8 Stroma	37
027-03	Pre	NACT	CD8 Stroma	86
027-03	Post	NACT	CD8 Stroma	581
027-06	Pre	NACT	CD8 Stroma	65
027-06	Post	NACT	CD8 Stroma	285
031-04	Pre	NACT	CD8 Stroma	239
031-04	Post	NACT	CD8 Stroma	377
050-04	Pre	NACT	CD8 Stroma	241
050-04	Post	NACT	CD8 Stroma	185
050-08	Pre	NACT	CD8 Stroma	292
050-08	Post	NACT	CD8 Stroma	352
050-10	Pre	NACT	CD8 Stroma	208
050-10	Post	NACT	CD8 Stroma	755
050-13	Pre	NACT	CD8 Stroma	241
050-13	Post	NACT	CD8 Stroma	486
050-15	Pre	NACT	CD8 Stroma	75
050-15	Post	NACT	CD8 Stroma	88
050-17	Pre	NACT	CD8 Stroma	427
050-17	Post	NACT	CD8 Stroma	1159
081-04	Pre	NACT	CD8 Stroma	281
081-04	Post	NACT	CD8 Stroma	232
081-05	Pre	NACT	CD8 Stroma	748
081-05	Post	NACT	CD8 Stroma	254
092-03	Pre	NACT	CD8 Stroma	258
092-03	Post	NACT	CD8 Stroma	664
092-04	Pre	NACT	CD8 Stroma	47
092-04	Post	NACT	CD8 Stroma	225
092-08	Pre	NACT	CD8 Stroma	970
092-08	Post	NACT	CD8 Stroma	1625
096-05	Pre	NACT	CD8 Stroma	203
096-05	Post	NACT	CD8 Stroma	260
098-01	Pre	NACT	CD8 Stroma	212
098-01	Post	NACT	CD8 Stroma	479
169-01	Pre	NACT	CD8 Stroma	205
169-01	Post	NACT	CD8 Stroma	570
225-04	Pre	NACT	CD8 Stroma	446
225-04	Post	NACT	CD8 Stroma	557
250-05	Pre	NACT	CD8 Stroma	98
250-05	Post	NACT	CD8 Stroma	163
018-03	Pre	NACT	CD8 Tumor	55
018-03	Post	NACT	CD8 Tumor	363
024-01	Pre	NACT	CD8 Tumor	135
024-01	Post	NACT	CD8 Tumor	192
024-03	Pre	NACT	CD8 Tumor	81
024-03	Post	NACT	CD8 Tumor	75
024-06	Pre	NACT	CD8 Tumor	15
024-06	Post	NACT	CD8 Tumor	3
027-03	Pre	NACT	CD8 Tumor	28
027-03	Post	NACT	CD8 Tumor	147
027-06	Pre	NACT	CD8 Tumor	8
027-06	Post	NACT	CD8 Tumor	171
031-04	Pre	NACT	CD8 Tumor	20
031-04	Post	NACT	CD8 Tumor	18
050-04	Pre	NACT	CD8 Tumor	104
050-04	Post	NACT	CD8 Tumor	44
050-08	Pre	NACT	CD8 Tumor	190
050-08	Post	NACT	CD8 Tumor	287
050-10	Pre	NACT	CD8 Tumor	123
050-10	Post	NACT	CD8 Tumor	512
050-13	Pre	NACT	CD8 Tumor	27
050-13	Post	NACT	CD8 Tumor	89
050-15	Pre	NACT	CD8 Tumor	67
050-15	Post	NACT	CD8 Tumor	862
050-17	Pre	NACT	CD8 Tumor	62
050-17	Post	NACT	CD8 Tumor	591
081-04	Pre	NACT	CD8 Tumor	93
081-04	Post	NACT	CD8 Tumor	75
081-05	Pre	NACT	CD8 Tumor	627
081-05	Post	NACT	CD8 Tumor	104
092-03	Pre	NACT	CD8 Tumor	122
092-03	Post	NACT	CD8 Tumor	443
092-04	Pre	NACT	CD8 Tumor	9
092-04	Post	NACT	CD8 Tumor	118
092-08	Pre	NACT	CD8 Tumor	670
092-08	Post	NACT	CD8 Tumor	478
096-05	Pre	NACT	CD8 Tumor	286
096-05	Post	NACT	CD8 Tumor	66
098-01	Pre	NACT	CD8 Tumor	10
098-01	Post	NACT	CD8 Tumor	174
169-01	Pre	NACT	CD8 Tumor	118
169-01	Post	NACT	CD8 Tumor	461
225-04	Pre	NACT	CD8 Tumor	16
225-04	Post	NACT	CD8 Tumor	93
250-05	Pre	NACT	CD8 Tumor	124
250-05	Post	NACT	CD8 Tumor	15
001-01	Pre	NACT+P	CD4 Stroma	839
001-01	Post	NACT+P	CD4 Stroma	1435
024-05	Pre	NACT+P	CD4 Stroma	324
024-05	Post	NACT+P	CD4 Stroma	1472
024-07	Pre	NACT+P	CD4 Stroma	1922
024-07	Post	NACT+P	CD4 Stroma	418
024-09	Pre	NACT+P	CD4 Stroma	498
024-09	Post	NACT+P	CD4 Stroma	434
024-10	Pre	NACT+P	CD4 Stroma	1338
024-10	Post	NACT+P	CD4 Stroma	507
027-01	Pre	NACT+P	CD4 Stroma	183
027-01	Post	NACT+P	CD4 Stroma	292
027-04	Pre	NACT+P	CD4 Stroma	412
027-04	Post	NACT+P	CD4 Stroma	1967
027-09	Pre	NACT+P	CD4 Stroma	404
027-09	Post	NACT+P	CD4 Stroma	149
031-01	Pre	NACT+P	CD4 Stroma	231
031-01	Post	NACT+P	CD4 Stroma	953
031-02	Pre	NACT+P	CD4 Stroma	407
031-02	Post	NACT+P	CD4 Stroma	1071
031-05	Pre	NACT+P	CD4 Stroma	692
031-05	Post	NACT+P	CD4 Stroma	283
033-01	Pre	NACT+P	CD4 Stroma	1006
033-01	Post	NACT+P	CD4 Stroma	206
050-01	Pre	NACT+P	CD4 Stroma	898
050-01	Post	NACT+P	CD4 Stroma	249
050-03	Pre	NACT+P	CD4 Stroma	1106
050-03	Post	NACT+P	CD4 Stroma	693
050-07	Pre	NACT+P	CD4 Stroma	258
050-07	Post	NACT+P	CD4 Stroma	286
050-09	Pre	NACT+P	CD4 Stroma	150
050-09	Post	NACT+P	CD4 Stroma	1289
050-11	Pre	NACT+P	CD4 Stroma	703
050-11	Post	NACT+P	CD4 Stroma	360
050-12	Pre	NACT+P	CD4 Stroma	2317
050-12	Post	NACT+P	CD4 Stroma	1864
050-16	Pre	NACT+P	CD4 Stroma	145
050-16	Post	NACT+P	CD4 Stroma	45
050-20	Pre	NACT+P	CD4 Stroma	512
050-20	Post	NACT+P	CD4 Stroma	220
050-21	Pre	NACT+P	CD4 Stroma	464
050-21	Post	NACT+P	CD4 Stroma	262
081-02	Pre	NACT+P	CD4 Stroma	437
081-02	Post	NACT+P	CD4 Stroma	373
081-03	Pre	NACT+P	CD4 Stroma	583
081-03	Post	NACT+P	CD4 Stroma	467
092-01	Pre	NACT+P	CD4 Stroma	1057
092-01	Post	NACT+P	CD4 Stroma	599
092-02	Pre	NACT+P	CD4 Stroma	1693
092-02	Post	NACT+P	CD4 Stroma	483
092-07	Pre	NACT+P	CD4 Stroma	557
092-07	Post	NACT+P	CD4 Stroma	376
092-09	Pre	NACT+P	CD4 Stroma	482
092-09	Post	NACT+P	CD4 Stroma	551
092-12	Pre	NACT+P	CD4 Stroma	149
092-12	Post	NACT+P	CD4 Stroma	619
096-02	Pre	NACT+P	CD4 Stroma	1451
096-02	Post	NACT+P	CD4 Stroma	301
096-04	Pre	NACT+P	CD4 Stroma	721
096-04	Post	NACT+P	CD4 Stroma	24
096-06	Pre	NACT+P	CD4 Stroma	71
096-06	Post	NACT+P	CD4 Stroma	122
098-02	Pre	NACT+P	CD4 Stroma	586
098-02	Post	NACT+P	CD4 Stroma	1419
128-01	Pre	NACT+P	CD4 Stroma	892
128-01	Post	NACT+P	CD4 Stroma	70
144-01	Pre	NACT+P	CD4 Stroma	890
144-01	Post	NACT+P	CD4 Stroma	309
144-03	Pre	NACT+P	CD4 Stroma	13
144-03	Post	NACT+P	CD4 Stroma	86
144-05	Pre	NACT+P	CD4 Stroma	483
144-05	Post	NACT+P	CD4 Stroma	716
184-01	Pre	NACT+P	CD4 Stroma	1452
184-01	Post	NACT+P	CD4 Stroma	182
225-01	Pre	NACT+P	CD4 Stroma	801
225-01	Post	NACT+P	CD4 Stroma	701
250-02	Pre	NACT+P	CD4 Stroma	2031
250-02	Post	NACT+P	CD4 Stroma	2950
250-04	Pre	NACT+P	CD4 Stroma	201
250-04	Post	NACT+P	CD4 Stroma	645
250-06	Pre	NACT+P	CD4 Stroma	138
250-06	Post	NACT+P	CD4 Stroma	629
001-01	Pre	NACT+P	CD4 Tumor	48
001-01	Post	NACT+P	CD4 Tumor	475
024-05	Pre	NACT+P	CD4 Tumor	226
024-05	Post	NACT+P	CD4 Tumor	158
024-07	Pre	NACT+P	CD4 Tumor	373
024-07	Post	NACT+P	CD4 Tumor	556
024-09	Pre	NACT+P	CD4 Tumor	104
024-09	Post	NACT+P	CD4 Tumor	68
024-10	Pre	NACT+P	CD4 Tumor	246
024-10	Post	NACT+P	CD4 Tumor	266
027-01	Pre	NACT+P	CD4 Tumor	375
027-01	Post	NACT+P	CD4 Tumor	110
027-04	Pre	NACT+P	CD4 Tumor	125
027-04	Post	NACT+P	CD4 Tumor	671
027-09	Pre	NACT+P	CD4 Tumor	72
027-09	Post	NACT+P	CD4 Tumor	135
031-01	Pre	NACT+P	CD4 Tumor	145
031-01	Post	NACT+P	CD4 Tumor	298
031-02	Pre	NACT+P	CD4 Tumor	141
031-02	Post	NACT+P	CD4 Tumor	507
031-05	Pre	NACT+P	CD4 Tumor	245
031-05	Post	NACT+P	CD4 Tumor	163
033-01	Pre	NACT+P	CD4 Tumor	413
033-01	Post	NACT+P	CD4 Tumor	56
050-01	Pre	NACT+P	CD4 Tumor	193
050-01	Post	NACT+P	CD4 Tumor	0
050-03	Pre	NACT+P	CD4 Tumor	434
050-03	Post	NACT+P	CD4 Tumor	198
050-07	Pre	NACT+P	CD4 Tumor	11
050-07	Post	NACT+P	CD4 Tumor	28
050-09	Pre	NACT+P	CD4 Tumor	47
050-09	Post	NACT+P	CD4 Tumor	411
050-11	Pre	NACT+P	CD4 Tumor	244
050-11	Post	NACT+P	CD4 Tumor	97
050-12	Pre	NACT+P	CD4 Tumor	255
050-12	Post	NACT+P	CD4 Tumor	121
050-16	Pre	NACT+P	CD4 Tumor	96
050-16	Post	NACT+P	CD4 Tumor	42
050-20	Pre	NACT+P	CD4 Tumor	238
050-20	Post	NACT+P	CD4 Tumor	126
050-21	Pre	NACT+P	CD4 Tumor	33
050-21	Post	NACT+P	CD4 Tumor	142
081-02	Pre	NACT+P	CD4 Tumor	34
081-02	Post	NACT+P	CD4 Tumor	104
081-03	Pre	NACT+P	CD4 Tumor	46
081-03	Post	NACT+P	CD4 Tumor	37
092-01	Pre	NACT+P	CD4 Tumor	611
092-01	Post	NACT+P	CD4 Tumor	401
092-02	Pre	NACT+P	CD4 Tumor	187
092-02	Post	NACT+P	CD4 Tumor	347
092-07	Pre	NACT+P	CD4 Tumor	163
092-07	Post	NACT+P	CD4 Tumor	248
092-09	Pre	NACT+P	CD4 Tumor	172
092-09	Post	NACT+P	CD4 Tumor	306
092-12	Pre	NACT+P	CD4 Tumor	58
092-12	Post	NACT+P	CD4 Tumor	99
096-02	Pre	NACT+P	CD4 Tumor	329
096-02	Post	NACT+P	CD4 Tumor	40
096-04	Pre	NACT+P	CD4 Tumor	329
096-04	Post	NACT+P	CD4 Tumor	15
096-06	Pre	NACT+P	CD4 Tumor	0
096-06	Post	NACT+P	CD4 Tumor	57
098-02	Pre	NACT+P	CD4 Tumor	204
098-02	Post	NACT+P	CD4 Tumor	262
128-01	Pre	NACT+P	CD4 Tumor	114
128-01	Post	NACT+P	CD4 Tumor	254
144-01	Pre	NACT+P	CD4 Tumor	216
144-01	Post	NACT+P	CD4 Tumor	125
144-03	Pre	NACT+P	CD4 Tumor	5
144-03	Post	NACT+P	CD4 Tumor	12
144-05	Pre	NACT+P	CD4 Tumor	93
144-05	Post	NACT+P	CD4 Tumor	153
184-01	Pre	NACT+P	CD4 Tumor	88
184-01	Post	NACT+P	CD4 Tumor	52
225-01	Pre	NACT+P	CD4 Tumor	139
225-01	Post	NACT+P	CD4 Tumor	270
250-02	Pre	NACT+P	CD4 Tumor	367
250-02	Post	NACT+P	CD4 Tumor	448
250-04	Pre	NACT+P	CD4 Tumor	49
250-04	Post	NACT+P	CD4 Tumor	166
250-06	Pre	NACT+P	CD4 Tumor	66
250-06	Post	NACT+P	CD4 Tumor	594
001-01	Pre	NACT+P	CD8 Stroma	340
001-01	Post	NACT+P	CD8 Stroma	1470
024-05	Pre	NACT+P	CD8 Stroma	98
024-05	Post	NACT+P	CD8 Stroma	651
024-07	Pre	NACT+P	CD8 Stroma	1236
024-07	Post	NACT+P	CD8 Stroma	241
024-09	Pre	NACT+P	CD8 Stroma	312
024-09	Post	NACT+P	CD8 Stroma	264
024-10	Pre	NACT+P	CD8 Stroma	732
024-10	Post	NACT+P	CD8 Stroma	307
027-01	Pre	NACT+P	CD8 Stroma	11
027-01	Post	NACT+P	CD8 Stroma	639
027-04	Pre	NACT+P	CD8 Stroma	342
027-04	Post	NACT+P	CD8 Stroma	1658
027-09	Pre	NACT+P	CD8 Stroma	205
027-09	Post	NACT+P	CD8 Stroma	226
031-01	Pre	NACT+P	CD8 Stroma	220
031-01	Post	NACT+P	CD8 Stroma	226
031-02	Pre	NACT+P	CD8 Stroma	149
031-02	Post	NACT+P	CD8 Stroma	1133
031-05	Pre	NACT+P	CD8 Stroma	286
031-05	Post	NACT+P	CD8 Stroma	422
033-01	Pre	NACT+P	CD8 Stroma	386
033-01	Post	NACT+P	CD8 Stroma	86
050-01	Pre	NACT+P	CD8 Stroma	374
050-01	Post	NACT+P	CD8 Stroma	261
050-03	Pre	NACT+P	CD8 Stroma	946
050-03	Post	NACT+P	CD8 Stroma	810
050-07	Pre	NACT+P	CD8 Stroma	65
050-07	Post	NACT+P	CD8 Stroma	239
050-09	Pre	NACT+P	CD8 Stroma	147
050-09	Post	NACT+P	CD8 Stroma	804
050-11	Pre	NACT+P	CD8 Stroma	290
050-11	Post	NACT+P	CD8 Stroma	317
050-12	Pre	NACT+P	CD8 Stroma	184
050-12	Post	NACT+P	CD8 Stroma	341
050-16	Pre	NACT+P	CD8 Stroma	35
050-16	Post	NACT+P	CD8 Stroma	17
050-20	Pre	NACT+P	CD8 Stroma	246
050-20	Post	NACT+P	CD8 Stroma	386
050-21	Pre	NACT+P	CD8 Stroma	229
050-21	Post	NACT+P	CD8 Stroma	106
081-02	Pre	NACT+P	CD8 Stroma	356
081-02	Post	NACT+P	CD8 Stroma	444
081-03	Pre	NACT+P	CD8 Stroma	441
081-03	Post	NACT+P	CD8 Stroma	305
092-01	Pre	NACT+P	CD8 Stroma	1172
092-01	Post	NACT+P	CD8 Stroma	613
092-02	Pre	NACT+P	CD8 Stroma	193
092-02	Post	NACT+P	CD8 Stroma	57
092-07	Pre	NACT+P	CD8 Stroma	81
092-07	Post	NACT+P	CD8 Stroma	718
092-09	Pre	NACT+P	CD8 Stroma	187
092-09	Post	NACT+P	CD8 Stroma	1067
092-12	Pre	NACT+P	CD8 Stroma	89
092-12	Post	NACT+P	CD8 Stroma	708
096-02	Pre	NACT+P	CD8 Stroma	484
096-02	Post	NACT+P	CD8 Stroma	372
096-04	Pre	NACT+P	CD8 Stroma	219
096-04	Post	NACT+P	CD8 Stroma	24
096-06	Pre	NACT+P	CD8 Stroma	23
096-06	Post	NACT+P	CD8 Stroma	190
098-02	Pre	NACT+P	CD8 Stroma	290
098-02	Post	NACT+P	CD8 Stroma	752
128-01	Pre	NACT+P	CD8 Stroma	414
128-01	Post	NACT+P	CD8 Stroma	60
144-01	Pre	NACT+P	CD8 Stroma	883
144-01	Post	NACT+P	CD8 Stroma	1419
144-03	Pre	NACT+P	CD8 Stroma	5
144-03	Post	NACT+P	CD8 Stroma	102
144-05	Pre	NACT+P	CD8 Stroma	615
144-05	Post	NACT+P	CD8 Stroma	165
184-01	Pre	NACT+P	CD8 Stroma	665
184-01	Post	NACT+P	CD8 Stroma	142
225-01	Pre	NACT+P	CD8 Stroma	141
225-01	Post	NACT+P	CD8 Stroma	201
250-02	Pre	NACT+P	CD8 Stroma	369
250-02	Post	NACT+P	CD8 Stroma	3078
250-04	Pre	NACT+P	CD8 Stroma	64
250-04	Post	NACT+P	CD8 Stroma	549
250-06	Pre	NACT+P	CD8 Stroma	81
250-06	Post	NACT+P	CD8 Stroma	254
001-01	Pre	NACT+P	CD8 Tumor	19
001-01	Post	NACT+P	CD8 Tumor	888
024-05	Pre	NACT+P	CD8 Tumor	63
024-05	Post	NACT+P	CD8 Tumor	204
024-07	Pre	NACT+P	CD8 Tumor	339
024-07	Post	NACT+P	CD8 Tumor	497
024-09	Pre	NACT+P	CD8 Tumor	202
024-09	Post	NACT+P	CD8 Tumor	90
024-10	Pre	NACT+P	CD8 Tumor	304
024-10	Post	NACT+P	CD8 Tumor	440
027-01	Pre	NACT+P	CD8 Tumor	0
027-01	Post	NACT+P	CD8 Tumor	395
027-04	Pre	NACT+P	CD8 Tumor	120
027-04	Post	NACT+P	CD8 Tumor	482
027-09	Pre	NACT+P	CD8 Tumor	74
027-09	Post	NACT+P	CD8 Tumor	540
031-01	Pre	NACT+P	CD8 Tumor	274
031-01	Post	NACT+P	CD8 Tumor	72
031-02	Pre	NACT+P	CD8 Tumor	107
031-02	Post	NACT+P	CD8 Tumor	939
031-05	Pre	NACT+P	CD8 Tumor	61
031-05	Post	NACT+P	CD8 Tumor	175
033-01	Pre	NACT+P	CD8 Tumor	239
033-01	Post	NACT+P	CD8 Tumor	19
050-01	Pre	NACT+P	CD8 Tumor	146
050-01	Post	NACT+P	CD8 Tumor	135
050-03	Pre	NACT+P	CD8 Tumor	135
050-03	Post	NACT+P	CD8 Tumor	791
050-07	Pre	NACT+P	CD8 Tumor	2
050-07	Post	NACT+P	CD8 Tumor	58
050-09	Pre	NACT+P	CD8 Tumor	62
050-09	Post	NACT+P	CD8 Tumor	653
050-11	Pre	NACT+P	CD8 Tumor	190
050-11	Post	NACT+P	CD8 Tumor	97
050-12	Pre	NACT+P	CD8 Tumor	80
050-12	Post	NACT+P	CD8 Tumor	238
050-16	Pre	NACT+P	CD8 Tumor	49
050-16	Post	NACT+P	CD8 Tumor	17
050-20	Pre	NACT+P	CD8 Tumor	123
050-20	Post	NACT+P	CD8 Tumor	152
050-21	Pre	NACT+P	CD8 Tumor	26
050-21	Post	NACT+P	CD8 Tumor	150
081-02	Pre	NACT+P	CD8 Tumor	11
081-02	Post	NACT+P	CD8 Tumor	112
081-03	Pre	NACT+P	CD8 Tumor	43
081-03	Post	NACT+P	CD8 Tumor	90
092-01	Pre	NACT+P	CD8 Tumor	1095
092-01	Post	NACT+P	CD8 Tumor	854
092-02	Pre	NACT+P	CD8 Tumor	31
092-02	Post	NACT+P	CD8 Tumor	41
092-07	Pre	NACT+P	CD8 Tumor	42
092-07	Post	NACT+P	CD8 Tumor	124
092-09	Pre	NACT+P	CD8 Tumor	123
092-09	Post	NACT+P	CD8 Tumor	769
092-12	Pre	NACT+P	CD8 Tumor	27
092-12	Post	NACT+P	CD8 Tumor	114
096-02	Pre	NACT+P	CD8 Tumor	74
096-02	Post	NACT+P	CD8 Tumor	25
096-04	Pre	NACT+P	CD8 Tumor	85
096-04	Post	NACT+P	CD8 Tumor	4
096-06	Pre	NACT+P	CD8 Tumor	12
096-06	Post	NACT+P	CD8 Tumor	128
098-02	Pre	NACT+P	CD8 Tumor	80
098-02	Post	NACT+P	CD8 Tumor	324
128-01	Pre	NACT+P	CD8 Tumor	38
128-01	Post	NACT+P	CD8 Tumor	363
144-01	Pre	NACT+P	CD8 Tumor	272
144-01	Post	NACT+P	CD8 Tumor	273
144-03	Pre	NACT+P	CD8 Tumor	1
144-03	Post	NACT+P	CD8 Tumor	10
144-05	Pre	NACT+P	CD8 Tumor	77
144-05	Post	NACT+P	CD8 Tumor	63
184-01	Pre	NACT+P	CD8 Tumor	45
184-01	Post	NACT+P	CD8 Tumor	38
225-01	Pre	NACT+P	CD8 Tumor	15
225-01	Post	NACT+P	CD8 Tumor	245
250-02	Pre	NACT+P	CD8 Tumor	159
250-02	Post	NACT+P	CD8 Tumor	2163
250-04	Pre	NACT+P	CD8 Tumor	12
250-04	Post	NACT+P	CD8 Tumor	111
250-06	Pre	NACT+P	CD8 Tumor	44
250-06	Post	NACT+P	CD8 Tumor	37

## Sheet: Figure 2b
sample_name	time	Treatment_arm	value	nester	condition
018-03	Pre	NACT	6	CD4<sup>+</sup> PD-1<sup>+</sup>	Stroma
018-03	Post	NACT	16	CD4<sup>+</sup> PD-1<sup>+</sup>	Stroma
024-01	Pre	NACT	11	CD4<sup>+</sup> PD-1<sup>+</sup>	Stroma
024-01	Post	NACT	24	CD4<sup>+</sup> PD-1<sup>+</sup>	Stroma
024-03	Pre	NACT	7	CD4<sup>+</sup> PD-1<sup>+</sup>	Stroma
024-03	Post	NACT	0	CD4<sup>+</sup> PD-1<sup>+</sup>	Stroma
024-06	Pre	NACT	0	CD4<sup>+</sup> PD-1<sup>+</sup>	Stroma
024-06	Post	NACT	0	CD4<sup>+</sup> PD-1<sup>+</sup>	Stroma
027-03	Pre	NACT	0	CD4<sup>+</sup> PD-1<sup>+</sup>	Stroma
027-03	Post	NACT	6	CD4<sup>+</sup> PD-1<sup>+</sup>	Stroma
027-06	Pre	NACT	0	CD4<sup>+</sup> PD-1<sup>+</sup>	Stroma
027-06	Post	NACT	0	CD4<sup>+</sup> PD-1<sup>+</sup>	Stroma
031-04	Pre	NACT	0	CD4<sup>+</sup> PD-1<sup>+</sup>	Stroma
031-04	Post	NACT	11	CD4<sup>+</sup> PD-1<sup>+</sup>	Stroma
050-04	Pre	NACT	3	CD4<sup>+</sup> PD-1<sup>+</sup>	Stroma
050-04	Post	NACT	5	CD4<sup>+</sup> PD-1<sup>+</sup>	Stroma
050-08	Pre	NACT	5	CD4<sup>+</sup> PD-1<sup>+</sup>	Stroma
050-08	Post	NACT	3	CD4<sup>+</sup> PD-1<sup>+</sup>	Stroma
050-10	Pre	NACT	4	CD4<sup>+</sup> PD-1<sup>+</sup>	Stroma
050-10	Post	NACT	32	CD4<sup>+</sup> PD-1<sup>+</sup>	Stroma
050-13	Pre	NACT	32	CD4<sup>+</sup> PD-1<sup>+</sup>	Stroma
050-13	Post	NACT	91	CD4<sup>+</sup> PD-1<sup>+</sup>	Stroma
050-15	Pre	NACT	1	CD4<sup>+</sup> PD-1<sup>+</sup>	Stroma
050-15	Post	NACT	0	CD4<sup>+</sup> PD-1<sup>+</sup>	Stroma
050-17	Pre	NACT	14	CD4<sup>+</sup> PD-1<sup>+</sup>	Stroma
050-17	Post	NACT	61	CD4<sup>+</sup> PD-1<sup>+</sup>	Stroma
081-04	Pre	NACT	0	CD4<sup>+</sup> PD-1<sup>+</sup>	Stroma
081-04	Post	NACT	0	CD4<sup>+</sup> PD-1<sup>+</sup>	Stroma
081-05	Pre	NACT	8	CD4<sup>+</sup> PD-1<sup>+</sup>	Stroma
081-05	Post	NACT	7	CD4<sup>+</sup> PD-1<sup>+</sup>	Stroma
092-03	Pre	NACT	21	CD4<sup>+</sup> PD-1<sup>+</sup>	Stroma
092-03	Post	NACT	114	CD4<sup>+</sup> PD-1<sup>+</sup>	Stroma
092-04	Pre	NACT	0	CD4<sup>+</sup> PD-1<sup>+</sup>	Stroma
092-04	Post	NACT	0	CD4<sup>+</sup> PD-1<sup>+</sup>	Stroma
092-08	Pre	NACT	83	CD4<sup>+</sup> PD-1<sup>+</sup>	Stroma
092-08	Post	NACT	116	CD4<sup>+</sup> PD-1<sup>+</sup>	Stroma
096-05	Pre	NACT	0	CD4<sup>+</sup> PD-1<sup>+</sup>	Stroma
096-05	Post	NACT	8	CD4<sup>+</sup> PD-1<sup>+</sup>	Stroma
098-01	Pre	NACT	0	CD4<sup>+</sup> PD-1<sup>+</sup>	Stroma
098-01	Post	NACT	0	CD4<sup>+</sup> PD-1<sup>+</sup>	Stroma
169-01	Pre	NACT	99	CD4<sup>+</sup> PD-1<sup>+</sup>	Stroma
169-01	Post	NACT	189	CD4<sup>+</sup> PD-1<sup>+</sup>	Stroma
225-04	Pre	NACT	3	CD4<sup>+</sup> PD-1<sup>+</sup>	Stroma
225-04	Post	NACT	165	CD4<sup>+</sup> PD-1<sup>+</sup>	Stroma
250-05	Pre	NACT	1	CD4<sup>+</sup> PD-1<sup>+</sup>	Stroma
250-05	Post	NACT	1	CD4<sup>+</sup> PD-1<sup>+</sup>	Stroma
018-03	Pre	NACT	18	CD4<sup>+</sup> PD-1<sup>+</sup>	Tumor
018-03	Post	NACT	18	CD4<sup>+</sup> PD-1<sup>+</sup>	Tumor
024-01	Pre	NACT	12	CD4<sup>+</sup> PD-1<sup>+</sup>	Tumor
024-01	Post	NACT	6	CD4<sup>+</sup> PD-1<sup>+</sup>	Tumor
024-03	Pre	NACT	5	CD4<sup>+</sup> PD-1<sup>+</sup>	Tumor
024-03	Post	NACT	0	CD4<sup>+</sup> PD-1<sup>+</sup>	Tumor
024-06	Pre	NACT	1	CD4<sup>+</sup> PD-1<sup>+</sup>	Tumor
024-06	Post	NACT	0	CD4<sup>+</sup> PD-1<sup>+</sup>	Tumor
027-03	Pre	NACT	0	CD4<sup>+</sup> PD-1<sup>+</sup>	Tumor
027-03	Post	NACT	46	CD4<sup>+</sup> PD-1<sup>+</sup>	Tumor
027-06	Pre	NACT	1	CD4<sup>+</sup> PD-1<sup>+</sup>	Tumor
027-06	Post	NACT	0	CD4<sup>+</sup> PD-1<sup>+</sup>	Tumor
031-04	Pre	NACT	0	CD4<sup>+</sup> PD-1<sup>+</sup>	Tumor
031-04	Post	NACT	0	CD4<sup>+</sup> PD-1<sup>+</sup>	Tumor
050-04	Pre	NACT	2	CD4<sup>+</sup> PD-1<sup>+</sup>	Tumor
050-04	Post	NACT	2	CD4<sup>+</sup> PD-1<sup>+</sup>	Tumor
050-08	Pre	NACT	5	CD4<sup>+</sup> PD-1<sup>+</sup>	Tumor
050-08	Post	NACT	3	CD4<sup>+</sup> PD-1<sup>+</sup>	Tumor
050-10	Pre	NACT	6	CD4<sup>+</sup> PD-1<sup>+</sup>	Tumor
050-10	Post	NACT	33	CD4<sup>+</sup> PD-1<sup>+</sup>	Tumor
050-13	Pre	NACT	5	CD4<sup>+</sup> PD-1<sup>+</sup>	Tumor
050-13	Post	NACT	16	CD4<sup>+</sup> PD-1<sup>+</sup>	Tumor
050-15	Pre	NACT	3	CD4<sup>+</sup> PD-1<sup>+</sup>	Tumor
050-15	Post	NACT	0	CD4<sup>+</sup> PD-1<sup>+</sup>	Tumor
050-17	Pre	NACT	4	CD4<sup>+</sup> PD-1<sup>+</sup>	Tumor
050-17	Post	NACT	29	CD4<sup>+</sup> PD-1<sup>+</sup>	Tumor
081-04	Pre	NACT	2	CD4<sup>+</sup> PD-1<sup>+</sup>	Tumor
081-04	Post	NACT	0	CD4<sup>+</sup> PD-1<sup>+</sup>	Tumor
081-05	Pre	NACT	18	CD4<sup>+</sup> PD-1<sup>+</sup>	Tumor
081-05	Post	NACT	1	CD4<sup>+</sup> PD-1<sup>+</sup>	Tumor
092-03	Pre	NACT	21	CD4<sup>+</sup> PD-1<sup>+</sup>	Tumor
092-03	Post	NACT	39	CD4<sup>+</sup> PD-1<sup>+</sup>	Tumor
092-04	Pre	NACT	0	CD4<sup>+</sup> PD-1<sup>+</sup>	Tumor
092-04	Post	NACT	0	CD4<sup>+</sup> PD-1<sup>+</sup>	Tumor
092-08	Pre	NACT	35	CD4<sup>+</sup> PD-1<sup>+</sup>	Tumor
092-08	Post	NACT	30	CD4<sup>+</sup> PD-1<sup>+</sup>	Tumor
096-05	Pre	NACT	0	CD4<sup>+</sup> PD-1<sup>+</sup>	Tumor
096-05	Post	NACT	6	CD4<sup>+</sup> PD-1<sup>+</sup>	Tumor
098-01	Pre	NACT	0	CD4<sup>+</sup> PD-1<sup>+</sup>	Tumor
098-01	Post	NACT	0	CD4<sup>+</sup> PD-1<sup>+</sup>	Tumor
169-01	Pre	NACT	53	CD4<sup>+</sup> PD-1<sup>+</sup>	Tumor
169-01	Post	NACT	120	CD4<sup>+</sup> PD-1<sup>+</sup>	Tumor
225-04	Pre	NACT	1	CD4<sup>+</sup> PD-1<sup>+</sup>	Tumor
225-04	Post	NACT	12	CD4<sup>+</sup> PD-1<sup>+</sup>	Tumor
250-05	Pre	NACT	0	CD4<sup>+</sup> PD-1<sup>+</sup>	Tumor
250-05	Post	NACT	0	CD4<sup>+</sup> PD-1<sup>+</sup>	Tumor
018-03	Pre	NACT	1	CD8<sup>+</sup> PD-1<sup>+</sup>	Stroma
018-03	Post	NACT	14	CD8<sup>+</sup> PD-1<sup>+</sup>	Stroma
024-01	Pre	NACT	11	CD8<sup>+</sup> PD-1<sup>+</sup>	Stroma
024-01	Post	NACT	12	CD8<sup>+</sup> PD-1<sup>+</sup>	Stroma
024-03	Pre	NACT	2	CD8<sup>+</sup> PD-1<sup>+</sup>	Stroma
024-03	Post	NACT	0	CD8<sup>+</sup> PD-1<sup>+</sup>	Stroma
024-06	Pre	NACT	0	CD8<sup>+</sup> PD-1<sup>+</sup>	Stroma
024-06	Post	NACT	0	CD8<sup>+</sup> PD-1<sup>+</sup>	Stroma
027-03	Pre	NACT	0	CD8<sup>+</sup> PD-1<sup>+</sup>	Stroma
027-03	Post	NACT	0	CD8<sup>+</sup> PD-1<sup>+</sup>	Stroma
027-06	Pre	NACT	0	CD8<sup>+</sup> PD-1<sup>+</sup>	Stroma
027-06	Post	NACT	0	CD8<sup>+</sup> PD-1<sup>+</sup>	Stroma
031-04	Pre	NACT	0	CD8<sup>+</sup> PD-1<sup>+</sup>	Stroma
031-04	Post	NACT	0	CD8<sup>+</sup> PD-1<sup>+</sup>	Stroma
050-04	Pre	NACT	9	CD8<sup>+</sup> PD-1<sup>+</sup>	Stroma
050-04	Post	NACT	1	CD8<sup>+</sup> PD-1<sup>+</sup>	Stroma
050-08	Pre	NACT	4	CD8<sup>+</sup> PD-1<sup>+</sup>	Stroma
050-08	Post	NACT	0	CD8<sup>+</sup> PD-1<sup>+</sup>	Stroma
050-10	Pre	NACT	5	CD8<sup>+</sup> PD-1<sup>+</sup>	Stroma
050-10	Post	NACT	18	CD8<sup>+</sup> PD-1<sup>+</sup>	Stroma
050-13	Pre	NACT	12	CD8<sup>+</sup> PD-1<sup>+</sup>	Stroma
050-13	Post	NACT	17	CD8<sup>+</sup> PD-1<sup>+</sup>	Stroma
050-15	Pre	NACT	0	CD8<sup>+</sup> PD-1<sup>+</sup>	Stroma
050-15	Post	NACT	0	CD8<sup>+</sup> PD-1<sup>+</sup>	Stroma
050-17	Pre	NACT	5	CD8<sup>+</sup> PD-1<sup>+</sup>	Stroma
050-17	Post	NACT	16	CD8<sup>+</sup> PD-1<sup>+</sup>	Stroma
081-04	Pre	NACT	0	CD8<sup>+</sup> PD-1<sup>+</sup>	Stroma
081-04	Post	NACT	0	CD8<sup>+</sup> PD-1<sup>+</sup>	Stroma
081-05	Pre	NACT	6	CD8<sup>+</sup> PD-1<sup>+</sup>	Stroma
081-05	Post	NACT	1	CD8<sup>+</sup> PD-1<sup>+</sup>	Stroma
092-03	Pre	NACT	5	CD8<sup>+</sup> PD-1<sup>+</sup>	Stroma
092-03	Post	NACT	70	CD8<sup>+</sup> PD-1<sup>+</sup>	Stroma
092-04	Pre	NACT	0	CD8<sup>+</sup> PD-1<sup>+</sup>	Stroma
092-04	Post	NACT	0	CD8<sup>+</sup> PD-1<sup>+</sup>	Stroma
092-08	Pre	NACT	272	CD8<sup>+</sup> PD-1<sup>+</sup>	Stroma
092-08	Post	NACT	268	CD8<sup>+</sup> PD-1<sup>+</sup>	Stroma
096-05	Pre	NACT	0	CD8<sup>+</sup> PD-1<sup>+</sup>	Stroma
096-05	Post	NACT	3	CD8<sup>+</sup> PD-1<sup>+</sup>	Stroma
098-01	Pre	NACT	0	CD8<sup>+</sup> PD-1<sup>+</sup>	Stroma
098-01	Post	NACT	0	CD8<sup>+</sup> PD-1<sup>+</sup>	Stroma
169-01	Pre	NACT	37	CD8<sup>+</sup> PD-1<sup>+</sup>	Stroma
169-01	Post	NACT	57	CD8<sup>+</sup> PD-1<sup>+</sup>	Stroma
225-04	Pre	NACT	0	CD8<sup>+</sup> PD-1<sup>+</sup>	Stroma
225-04	Post	NACT	7	CD8<sup>+</sup> PD-1<sup>+</sup>	Stroma
250-05	Pre	NACT	0	CD8<sup>+</sup> PD-1<sup>+</sup>	Stroma
250-05	Post	NACT	0	CD8<sup>+</sup> PD-1<sup>+</sup>	Stroma
018-03	Pre	NACT	13	CD8<sup>+</sup> PD-1<sup>+</sup>	Tumor
018-03	Post	NACT	18	CD8<sup>+</sup> PD-1<sup>+</sup>	Tumor
024-01	Pre	NACT	15	CD8<sup>+</sup> PD-1<sup>+</sup>	Tumor
024-01	Post	NACT	10	CD8<sup>+</sup> PD-1<sup>+</sup>	Tumor
024-03	Pre	NACT	0	CD8<sup>+</sup> PD-1<sup>+</sup>	Tumor
024-03	Post	NACT	0	CD8<sup>+</sup> PD-1<sup>+</sup>	Tumor
024-06	Pre	NACT	1	CD8<sup>+</sup> PD-1<sup>+</sup>	Tumor
024-06	Post	NACT	0	CD8<sup>+</sup> PD-1<sup>+</sup>	Tumor
027-03	Pre	NACT	0	CD8<sup>+</sup> PD-1<sup>+</sup>	Tumor
027-03	Post	NACT	2	CD8<sup>+</sup> PD-1<sup>+</sup>	Tumor
027-06	Pre	NACT	0	CD8<sup>+</sup> PD-1<sup>+</sup>	Tumor
027-06	Post	NACT	0	CD8<sup>+</sup> PD-1<sup>+</sup>	Tumor
031-04	Pre	NACT	0	CD8<sup>+</sup> PD-1<sup>+</sup>	Tumor
031-04	Post	NACT	0	CD8<sup>+</sup> PD-1<sup>+</sup>	Tumor
050-04	Pre	NACT	20	CD8<sup>+</sup> PD-1<sup>+</sup>	Tumor
050-04	Post	NACT	2	CD8<sup>+</sup> PD-1<sup>+</sup>	Tumor
050-08	Pre	NACT	11	CD8<sup>+</sup> PD-1<sup>+</sup>	Tumor
050-08	Post	NACT	1	CD8<sup>+</sup> PD-1<sup>+</sup>	Tumor
050-10	Pre	NACT	7	CD8<sup>+</sup> PD-1<sup>+</sup>	Tumor
050-10	Post	NACT	55	CD8<sup>+</sup> PD-1<sup>+</sup>	Tumor
050-13	Pre	NACT	5	CD8<sup>+</sup> PD-1<sup>+</sup>	Tumor
050-13	Post	NACT	6	CD8<sup>+</sup> PD-1<sup>+</sup>	Tumor
050-15	Pre	NACT	0	CD8<sup>+</sup> PD-1<sup>+</sup>	Tumor
050-15	Post	NACT	0	CD8<sup>+</sup> PD-1<sup>+</sup>	Tumor
050-17	Pre	NACT	6	CD8<sup>+</sup> PD-1<sup>+</sup>	Tumor
050-17	Post	NACT	8	CD8<sup>+</sup> PD-1<sup>+</sup>	Tumor
081-04	Pre	NACT	0	CD8<sup>+</sup> PD-1<sup>+</sup>	Tumor
081-04	Post	NACT	0	CD8<sup>+</sup> PD-1<sup>+</sup>	Tumor
081-05	Pre	NACT	21	CD8<sup>+</sup> PD-1<sup>+</sup>	Tumor
081-05	Post	NACT	1	CD8<sup>+</sup> PD-1<sup>+</sup>	Tumor
092-03	Pre	NACT	5	CD8<sup>+</sup> PD-1<sup>+</sup>	Tumor
092-03	Post	NACT	139	CD8<sup>+</sup> PD-1<sup>+</sup>	Tumor
092-04	Pre	NACT	0	CD8<sup>+</sup> PD-1<sup>+</sup>	Tumor
092-04	Post	NACT	0	CD8<sup>+</sup> PD-1<sup>+</sup>	Tumor
092-08	Pre	NACT	296	CD8<sup>+</sup> PD-1<sup>+</sup>	Tumor
092-08	Post	NACT	194	CD8<sup>+</sup> PD-1<sup>+</sup>	Tumor
096-05	Pre	NACT	0	CD8<sup>+</sup> PD-1<sup>+</sup>	Tumor
096-05	Post	NACT	2	CD8<sup>+</sup> PD-1<sup>+</sup>	Tumor
098-01	Pre	NACT	0	CD8<sup>+</sup> PD-1<sup>+</sup>	Tumor
098-01	Post	NACT	0	CD8<sup>+</sup> PD-1<sup>+</sup>	Tumor
169-01	Pre	NACT	52	CD8<sup>+</sup> PD-1<sup>+</sup>	Tumor
169-01	Post	NACT	98	CD8<sup>+</sup> PD-1<sup>+</sup>	Tumor
225-04	Pre	NACT	0	CD8<sup>+</sup> PD-1<sup>+</sup>	Tumor
225-04	Post	NACT	0	CD8<sup>+</sup> PD-1<sup>+</sup>	Tumor
250-05	Pre	NACT	0	CD8<sup>+</sup> PD-1<sup>+</sup>	Tumor
250-05	Post	NACT	0	CD8<sup>+</sup> PD-1<sup>+</sup>	Tumor
001-01	Pre	NACT+P	68	CD4<sup>+</sup> PD-1<sup>+</sup>	Stroma
001-01	Post	NACT+P	29	CD4<sup>+</sup> PD-1<sup>+</sup>	Stroma
024-05	Pre	NACT+P	4	CD4<sup>+</sup> PD-1<sup>+</sup>	Stroma
024-05	Post	NACT+P	5	CD4<sup>+</sup> PD-1<sup>+</sup>	Stroma
024-07	Pre	NACT+P	153	CD4<sup>+</sup> PD-1<sup>+</sup>	Stroma
024-07	Post	NACT+P	76	CD4<sup>+</sup> PD-1<sup>+</sup>	Stroma
024-09	Pre	NACT+P	15	CD4<sup>+</sup> PD-1<sup>+</sup>	Stroma
024-09	Post	NACT+P	7	CD4<sup>+</sup> PD-1<sup>+</sup>	Stroma
024-10	Pre	NACT+P	205	CD4<sup>+</sup> PD-1<sup>+</sup>	Stroma
024-10	Post	NACT+P	5	CD4<sup>+</sup> PD-1<sup>+</sup>	Stroma
027-01	Pre	NACT+P	0	CD4<sup>+</sup> PD-1<sup>+</sup>	Stroma
027-01	Post	NACT+P	8	CD4<sup>+</sup> PD-1<sup>+</sup>	Stroma
027-04	Pre	NACT+P	25	CD4<sup>+</sup> PD-1<sup>+</sup>	Stroma
027-04	Post	NACT+P	115	CD4<sup>+</sup> PD-1<sup>+</sup>	Stroma
027-09	Pre	NACT+P	32	CD4<sup>+</sup> PD-1<sup>+</sup>	Stroma
027-09	Post	NACT+P	2	CD4<sup>+</sup> PD-1<sup>+</sup>	Stroma
031-01	Pre	NACT+P	25	CD4<sup>+</sup> PD-1<sup>+</sup>	Stroma
031-01	Post	NACT+P	32	CD4<sup>+</sup> PD-1<sup>+</sup>	Stroma
031-02	Pre	NACT+P	4	CD4<sup>+</sup> PD-1<sup>+</sup>	Stroma
031-02	Post	NACT+P	80	CD4<sup>+</sup> PD-1<sup>+</sup>	Stroma
031-05	Pre	NACT+P	66	CD4<sup>+</sup> PD-1<sup>+</sup>	Stroma
031-05	Post	NACT+P	12	CD4<sup>+</sup> PD-1<sup>+</sup>	Stroma
033-01	Pre	NACT+P	58	CD4<sup>+</sup> PD-1<sup>+</sup>	Stroma
033-01	Post	NACT+P	2	CD4<sup>+</sup> PD-1<sup>+</sup>	Stroma
050-01	Pre	NACT+P	19	CD4<sup>+</sup> PD-1<sup>+</sup>	Stroma
050-01	Post	NACT+P	0	CD4<sup>+</sup> PD-1<sup>+</sup>	Stroma
050-03	Pre	NACT+P	86	CD4<sup>+</sup> PD-1<sup>+</sup>	Stroma
050-03	Post	NACT+P	93	CD4<sup>+</sup> PD-1<sup>+</sup>	Stroma
050-07	Pre	NACT+P	1	CD4<sup>+</sup> PD-1<sup>+</sup>	Stroma
050-07	Post	NACT+P	6	CD4<sup>+</sup> PD-1<sup>+</sup>	Stroma
050-09	Pre	NACT+P	2	CD4<sup>+</sup> PD-1<sup>+</sup>	Stroma
050-09	Post	NACT+P	24	CD4<sup>+</sup> PD-1<sup>+</sup>	Stroma
050-11	Pre	NACT+P	50	CD4<sup>+</sup> PD-1<sup>+</sup>	Stroma
050-11	Post	NACT+P	19	CD4<sup>+</sup> PD-1<sup>+</sup>	Stroma
050-12	Pre	NACT+P	14	CD4<sup>+</sup> PD-1<sup>+</sup>	Stroma
050-12	Post	NACT+P	43	CD4<sup>+</sup> PD-1<sup>+</sup>	Stroma
050-16	Pre	NACT+P	1	CD4<sup>+</sup> PD-1<sup>+</sup>	Stroma
050-16	Post	NACT+P	0	CD4<sup>+</sup> PD-1<sup>+</sup>	Stroma
050-20	Pre	NACT+P	7	CD4<sup>+</sup> PD-1<sup>+</sup>	Stroma
050-20	Post	NACT+P	12	CD4<sup>+</sup> PD-1<sup>+</sup>	Stroma
050-21	Pre	NACT+P	13	CD4<sup>+</sup> PD-1<sup>+</sup>	Stroma
050-21	Post	NACT+P	22	CD4<sup>+</sup> PD-1<sup>+</sup>	Stroma
081-02	Pre	NACT+P	30	CD4<sup>+</sup> PD-1<sup>+</sup>	Stroma
081-02	Post	NACT+P	10	CD4<sup>+</sup> PD-1<sup>+</sup>	Stroma
081-03	Pre	NACT+P	32	CD4<sup>+</sup> PD-1<sup>+</sup>	Stroma
081-03	Post	NACT+P	11	CD4<sup>+</sup> PD-1<sup>+</sup>	Stroma
092-01	Pre	NACT+P	255	CD4<sup>+</sup> PD-1<sup>+</sup>	Stroma
092-01	Post	NACT+P	145	CD4<sup>+</sup> PD-1<sup>+</sup>	Stroma
092-02	Pre	NACT+P	10	CD4<sup>+</sup> PD-1<sup>+</sup>	Stroma
092-02	Post	NACT+P	4	CD4<sup>+</sup> PD-1<sup>+</sup>	Stroma
092-07	Pre	NACT+P	22	CD4<sup>+</sup> PD-1<sup>+</sup>	Stroma
092-07	Post	NACT+P	19	CD4<sup>+</sup> PD-1<sup>+</sup>	Stroma
092-09	Pre	NACT+P	9	CD4<sup>+</sup> PD-1<sup>+</sup>	Stroma
092-09	Post	NACT+P	25	CD4<sup>+</sup> PD-1<sup>+</sup>	Stroma
092-12	Pre	NACT+P	3	CD4<sup>+</sup> PD-1<sup>+</sup>	Stroma
092-12	Post	NACT+P	32	CD4<sup>+</sup> PD-1<sup>+</sup>	Stroma
096-02	Pre	NACT+P	52	CD4<sup>+</sup> PD-1<sup>+</sup>	Stroma
096-02	Post	NACT+P	6	CD4<sup>+</sup> PD-1<sup>+</sup>	Stroma
096-04	Pre	NACT+P	29	CD4<sup>+</sup> PD-1<sup>+</sup>	Stroma
096-04	Post	NACT+P	0	CD4<sup>+</sup> PD-1<sup>+</sup>	Stroma
096-06	Pre	NACT+P	0	CD4<sup>+</sup> PD-1<sup>+</sup>	Stroma
096-06	Post	NACT+P	3	CD4<sup>+</sup> PD-1<sup>+</sup>	Stroma
098-02	Pre	NACT+P	8	CD4<sup>+</sup> PD-1<sup>+</sup>	Stroma
098-02	Post	NACT+P	99	CD4<sup>+</sup> PD-1<sup>+</sup>	Stroma
128-01	Pre	NACT+P	63	CD4<sup>+</sup> PD-1<sup>+</sup>	Stroma
128-01	Post	NACT+P	2	CD4<sup>+</sup> PD-1<sup>+</sup>	Stroma
144-01	Pre	NACT+P	134	CD4<sup>+</sup> PD-1<sup>+</sup>	Stroma
144-01	Post	NACT+P	31	CD4<sup>+</sup> PD-1<sup>+</sup>	Stroma
144-03	Pre	NACT+P	0	CD4<sup>+</sup> PD-1<sup>+</sup>	Stroma
144-03	Post	NACT+P	0	CD4<sup>+</sup> PD-1<sup>+</sup>	Stroma
144-05	Pre	NACT+P	4	CD4<sup>+</sup> PD-1<sup>+</sup>	Stroma
144-05	Post	NACT+P	10	CD4<sup>+</sup> PD-1<sup>+</sup>	Stroma
184-01	Pre	NACT+P	5	CD4<sup>+</sup> PD-1<sup>+</sup>	Stroma
184-01	Post	NACT+P	2	CD4<sup>+</sup> PD-1<sup>+</sup>	Stroma
225-01	Pre	NACT+P	38	CD4<sup>+</sup> PD-1<sup>+</sup>	Stroma
225-01	Post	NACT+P	71	CD4<sup>+</sup> PD-1<sup>+</sup>	Stroma
250-02	Pre	NACT+P	75	CD4<sup>+</sup> PD-1<sup>+</sup>	Stroma
250-02	Post	NACT+P	164	CD4<sup>+</sup> PD-1<sup>+</sup>	Stroma
250-04	Pre	NACT+P	1	CD4<sup>+</sup> PD-1<sup>+</sup>	Stroma
250-04	Post	NACT+P	67	CD4<sup>+</sup> PD-1<sup>+</sup>	Stroma
250-06	Pre	NACT+P	1	CD4<sup>+</sup> PD-1<sup>+</sup>	Stroma
250-06	Post	NACT+P	2	CD4<sup>+</sup> PD-1<sup>+</sup>	Stroma
001-01	Pre	NACT+P	5	CD4<sup>+</sup> PD-1<sup>+</sup>	Tumor
001-01	Post	NACT+P	15	CD4<sup>+</sup> PD-1<sup>+</sup>	Tumor
024-05	Pre	NACT+P	2	CD4<sup>+</sup> PD-1<sup>+</sup>	Tumor
024-05	Post	NACT+P	5	CD4<sup>+</sup> PD-1<sup>+</sup>	Tumor
024-07	Pre	NACT+P	32	CD4<sup>+</sup> PD-1<sup>+</sup>	Tumor
024-07	Post	NACT+P	122	CD4<sup>+</sup> PD-1<sup>+</sup>	Tumor
024-09	Pre	NACT+P	19	CD4<sup>+</sup> PD-1<sup>+</sup>	Tumor
024-09	Post	NACT+P	2	CD4<sup>+</sup> PD-1<sup>+</sup>	Tumor
024-10	Pre	NACT+P	44	CD4<sup>+</sup> PD-1<sup>+</sup>	Tumor
024-10	Post	NACT+P	0	CD4<sup>+</sup> PD-1<sup>+</sup>	Tumor
027-01	Pre	NACT+P	0	CD4<sup>+</sup> PD-1<sup>+</sup>	Tumor
027-01	Post	NACT+P	13	CD4<sup>+</sup> PD-1<sup>+</sup>	Tumor
027-04	Pre	NACT+P	9	CD4<sup>+</sup> PD-1<sup>+</sup>	Tumor
027-04	Post	NACT+P	47	CD4<sup>+</sup> PD-1<sup>+</sup>	Tumor
027-09	Pre	NACT+P	15	CD4<sup>+</sup> PD-1<sup>+</sup>	Tumor
027-09	Post	NACT+P	10	CD4<sup>+</sup> PD-1<sup>+</sup>	Tumor
031-01	Pre	NACT+P	28	CD4<sup>+</sup> PD-1<sup>+</sup>	Tumor
031-01	Post	NACT+P	13	CD4<sup>+</sup> PD-1<sup>+</sup>	Tumor
031-02	Pre	NACT+P	5	CD4<sup>+</sup> PD-1<sup>+</sup>	Tumor
031-02	Post	NACT+P	40	CD4<sup>+</sup> PD-1<sup>+</sup>	Tumor
031-05	Pre	NACT+P	18	CD4<sup>+</sup> PD-1<sup>+</sup>	Tumor
031-05	Post	NACT+P	10	CD4<sup>+</sup> PD-1<sup>+</sup>	Tumor
033-01	Pre	NACT+P	21	CD4<sup>+</sup> PD-1<sup>+</sup>	Tumor
033-01	Post	NACT+P	2	CD4<sup>+</sup> PD-1<sup>+</sup>	Tumor
050-01	Pre	NACT+P	16	CD4<sup>+</sup> PD-1<sup>+</sup>	Tumor
050-01	Post	NACT+P	0	CD4<sup>+</sup> PD-1<sup>+</sup>	Tumor
050-03	Pre	NACT+P	9	CD4<sup>+</sup> PD-1<sup>+</sup>	Tumor
050-03	Post	NACT+P	12	CD4<sup>+</sup> PD-1<sup>+</sup>	Tumor
050-07	Pre	NACT+P	0	CD4<sup>+</sup> PD-1<sup>+</sup>	Tumor
050-07	Post	NACT+P	1	CD4<sup>+</sup> PD-1<sup>+</sup>	Tumor
050-09	Pre	NACT+P	1	CD4<sup>+</sup> PD-1<sup>+</sup>	Tumor
050-09	Post	NACT+P	5	CD4<sup>+</sup> PD-1<sup>+</sup>	Tumor
050-11	Pre	NACT+P	32	CD4<sup>+</sup> PD-1<sup>+</sup>	Tumor
050-11	Post	NACT+P	5	CD4<sup>+</sup> PD-1<sup>+</sup>	Tumor
050-12	Pre	NACT+P	21	CD4<sup>+</sup> PD-1<sup>+</sup>	Tumor
050-12	Post	NACT+P	10	CD4<sup>+</sup> PD-1<sup>+</sup>	Tumor
050-16	Pre	NACT+P	2	CD4<sup>+</sup> PD-1<sup>+</sup>	Tumor
050-16	Post	NACT+P	1	CD4<sup>+</sup> PD-1<sup>+</sup>	Tumor
050-20	Pre	NACT+P	2	CD4<sup>+</sup> PD-1<sup>+</sup>	Tumor
050-20	Post	NACT+P	11	CD4<sup>+</sup> PD-1<sup>+</sup>	Tumor
050-21	Pre	NACT+P	2	CD4<sup>+</sup> PD-1<sup>+</sup>	Tumor
050-21	Post	NACT+P	27	CD4<sup>+</sup> PD-1<sup>+</sup>	Tumor
081-02	Pre	NACT+P	0	CD4<sup>+</sup> PD-1<sup>+</sup>	Tumor
081-02	Post	NACT+P	4	CD4<sup>+</sup> PD-1<sup>+</sup>	Tumor
081-03	Pre	NACT+P	2	CD4<sup>+</sup> PD-1<sup>+</sup>	Tumor
081-03	Post	NACT+P	3	CD4<sup>+</sup> PD-1<sup>+</sup>	Tumor
092-01	Pre	NACT+P	147	CD4<sup>+</sup> PD-1<sup>+</sup>	Tumor
092-01	Post	NACT+P	113	CD4<sup>+</sup> PD-1<sup>+</sup>	Tumor
092-02	Pre	NACT+P	4	CD4<sup>+</sup> PD-1<sup>+</sup>	Tumor
092-02	Post	NACT+P	27	CD4<sup>+</sup> PD-1<sup>+</sup>	Tumor
092-07	Pre	NACT+P	17	CD4<sup>+</sup> PD-1<sup>+</sup>	Tumor
092-07	Post	NACT+P	0	CD4<sup>+</sup> PD-1<sup>+</sup>	Tumor
092-09	Pre	NACT+P	6	CD4<sup>+</sup> PD-1<sup>+</sup>	Tumor
092-09	Post	NACT+P	19	CD4<sup>+</sup> PD-1<sup>+</sup>	Tumor
092-12	Pre	NACT+P	0	CD4<sup>+</sup> PD-1<sup>+</sup>	Tumor
092-12	Post	NACT+P	9	CD4<sup>+</sup> PD-1<sup>+</sup>	Tumor
096-02	Pre	NACT+P	14	CD4<sup>+</sup> PD-1<sup>+</sup>	Tumor
096-02	Post	NACT+P	3	CD4<sup>+</sup> PD-1<sup>+</sup>	Tumor
096-04	Pre	NACT+P	6	CD4<sup>+</sup> PD-1<sup>+</sup>	Tumor
096-04	Post	NACT+P	0	CD4<sup>+</sup> PD-1<sup>+</sup>	Tumor
096-06	Pre	NACT+P	0	CD4<sup>+</sup> PD-1<sup>+</sup>	Tumor
096-06	Post	NACT+P	0	CD4<sup>+</sup> PD-1<sup>+</sup>	Tumor
098-02	Pre	NACT+P	2	CD4<sup>+</sup> PD-1<sup>+</sup>	Tumor
098-02	Post	NACT+P	20	CD4<sup>+</sup> PD-1<sup>+</sup>	Tumor
128-01	Pre	NACT+P	7	CD4<sup>+</sup> PD-1<sup>+</sup>	Tumor
128-01	Post	NACT+P	12	CD4<sup>+</sup> PD-1<sup>+</sup>	Tumor
144-01	Pre	NACT+P	17	CD4<sup>+</sup> PD-1<sup>+</sup>	Tumor
144-01	Post	NACT+P	15	CD4<sup>+</sup> PD-1<sup>+</sup>	Tumor
144-03	Pre	NACT+P	0	CD4<sup>+</sup> PD-1<sup>+</sup>	Tumor
144-03	Post	NACT+P	0	CD4<sup>+</sup> PD-1<sup>+</sup>	Tumor
144-05	Pre	NACT+P	10	CD4<sup>+</sup> PD-1<sup>+</sup>	Tumor
144-05	Post	NACT+P	6	CD4<sup>+</sup> PD-1<sup>+</sup>	Tumor
184-01	Pre	NACT+P	1	CD4<sup>+</sup> PD-1<sup>+</sup>	Tumor
184-01	Post	NACT+P	0	CD4<sup>+</sup> PD-1<sup>+</sup>	Tumor
225-01	Pre	NACT+P	5	CD4<sup>+</sup> PD-1<sup>+</sup>	Tumor
225-01	Post	NACT+P	64	CD4<sup>+</sup> PD-1<sup>+</sup>	Tumor
250-02	Pre	NACT+P	62	CD4<sup>+</sup> PD-1<sup>+</sup>	Tumor
250-02	Post	NACT+P	119	CD4<sup>+</sup> PD-1<sup>+</sup>	Tumor
250-04	Pre	NACT+P	2	CD4<sup>+</sup> PD-1<sup>+</sup>	Tumor
250-04	Post	NACT+P	47	CD4<sup>+</sup> PD-1<sup>+</sup>	Tumor
250-06	Pre	NACT+P	0	CD4<sup>+</sup> PD-1<sup>+</sup>	Tumor
250-06	Post	NACT+P	19	CD4<sup>+</sup> PD-1<sup>+</sup>	Tumor
001-01	Pre	NACT+P	14	CD8<sup>+</sup> PD-1<sup>+</sup>	Stroma
001-01	Post	NACT+P	44	CD8<sup>+</sup> PD-1<sup>+</sup>	Stroma
024-05	Pre	NACT+P	4	CD8<sup>+</sup> PD-1<sup>+</sup>	Stroma
024-05	Post	NACT+P	2	CD8<sup>+</sup> PD-1<sup>+</sup>	Stroma
024-07	Pre	NACT+P	36	CD8<sup>+</sup> PD-1<sup>+</sup>	Stroma
024-07	Post	NACT+P	114	CD8<sup>+</sup> PD-1<sup>+</sup>	Stroma
024-09	Pre	NACT+P	5	CD8<sup>+</sup> PD-1<sup>+</sup>	Stroma
024-09	Post	NACT+P	1	CD8<sup>+</sup> PD-1<sup>+</sup>	Stroma
024-10	Pre	NACT+P	131	CD8<sup>+</sup> PD-1<sup>+</sup>	Stroma
024-10	Post	NACT+P	3	CD8<sup>+</sup> PD-1<sup>+</sup>	Stroma
027-01	Pre	NACT+P	0	CD8<sup>+</sup> PD-1<sup>+</sup>	Stroma
027-01	Post	NACT+P	7	CD8<sup>+</sup> PD-1<sup>+</sup>	Stroma
027-04	Pre	NACT+P	0	CD8<sup>+</sup> PD-1<sup>+</sup>	Stroma
027-04	Post	NACT+P	62	CD8<sup>+</sup> PD-1<sup>+</sup>	Stroma
027-09	Pre	NACT+P	12	CD8<sup>+</sup> PD-1<sup>+</sup>	Stroma
027-09	Post	NACT+P	5	CD8<sup>+</sup> PD-1<sup>+</sup>	Stroma
031-01	Pre	NACT+P	93	CD8<sup>+</sup> PD-1<sup>+</sup>	Stroma
031-01	Post	NACT+P	13	CD8<sup>+</sup> PD-1<sup>+</sup>	Stroma
031-02	Pre	NACT+P	5	CD8<sup>+</sup> PD-1<sup>+</sup>	Stroma
031-02	Post	NACT+P	166	CD8<sup>+</sup> PD-1<sup>+</sup>	Stroma
031-05	Pre	NACT+P	49	CD8<sup>+</sup> PD-1<sup>+</sup>	Stroma
031-05	Post	NACT+P	14	CD8<sup>+</sup> PD-1<sup>+</sup>	Stroma
033-01	Pre	NACT+P	13	CD8<sup>+</sup> PD-1<sup>+</sup>	Stroma
033-01	Post	NACT+P	0	CD8<sup>+</sup> PD-1<sup>+</sup>	Stroma
050-01	Pre	NACT+P	1	CD8<sup>+</sup> PD-1<sup>+</sup>	Stroma
050-01	Post	NACT+P	1	CD8<sup>+</sup> PD-1<sup>+</sup>	Stroma
050-03	Pre	NACT+P	47	CD8<sup>+</sup> PD-1<sup>+</sup>	Stroma
050-03	Post	NACT+P	40	CD8<sup>+</sup> PD-1<sup>+</sup>	Stroma
050-07	Pre	NACT+P	0	CD8<sup>+</sup> PD-1<sup>+</sup>	Stroma
050-07	Post	NACT+P	3	CD8<sup>+</sup> PD-1<sup>+</sup>	Stroma
050-09	Pre	NACT+P	0	CD8<sup>+</sup> PD-1<sup>+</sup>	Stroma
050-09	Post	NACT+P	5	CD8<sup>+</sup> PD-1<sup>+</sup>	Stroma
050-11	Pre	NACT+P	10	CD8<sup>+</sup> PD-1<sup>+</sup>	Stroma
050-11	Post	NACT+P	4	CD8<sup>+</sup> PD-1<sup>+</sup>	Stroma
050-12	Pre	NACT+P	6	CD8<sup>+</sup> PD-1<sup>+</sup>	Stroma
050-12	Post	NACT+P	3	CD8<sup>+</sup> PD-1<sup>+</sup>	Stroma
050-16	Pre	NACT+P	1	CD8<sup>+</sup> PD-1<sup>+</sup>	Stroma
050-16	Post	NACT+P	0	CD8<sup>+</sup> PD-1<sup>+</sup>	Stroma
050-20	Pre	NACT+P	1	CD8<sup>+</sup> PD-1<sup>+</sup>	Stroma
050-20	Post	NACT+P	1	CD8<sup>+</sup> PD-1<sup>+</sup>	Stroma
050-21	Pre	NACT+P	2	CD8<sup>+</sup> PD-1<sup>+</sup>	Stroma
050-21	Post	NACT+P	3	CD8<sup>+</sup> PD-1<sup>+</sup>	Stroma
081-02	Pre	NACT+P	6	CD8<sup>+</sup> PD-1<sup>+</sup>	Stroma
081-02	Post	NACT+P	4	CD8<sup>+</sup> PD-1<sup>+</sup>	Stroma
081-03	Pre	NACT+P	2	CD8<sup>+</sup> PD-1<sup>+</sup>	Stroma
081-03	Post	NACT+P	3	CD8<sup>+</sup> PD-1<sup>+</sup>	Stroma
092-01	Pre	NACT+P	238	CD8<sup>+</sup> PD-1<sup>+</sup>	Stroma
092-01	Post	NACT+P	119	CD8<sup>+</sup> PD-1<sup>+</sup>	Stroma
092-02	Pre	NACT+P	3	CD8<sup>+</sup> PD-1<sup>+</sup>	Stroma
092-02	Post	NACT+P	0	CD8<sup>+</sup> PD-1<sup>+</sup>	Stroma
092-07	Pre	NACT+P	3	CD8<sup>+</sup> PD-1<sup>+</sup>	Stroma
092-07	Post	NACT+P	0	CD8<sup>+</sup> PD-1<sup>+</sup>	Stroma
092-09	Pre	NACT+P	6	CD8<sup>+</sup> PD-1<sup>+</sup>	Stroma
092-09	Post	NACT+P	5	CD8<sup>+</sup> PD-1<sup>+</sup>	Stroma
092-12	Pre	NACT+P	1	CD8<sup>+</sup> PD-1<sup>+</sup>	Stroma
092-12	Post	NACT+P	12	CD8<sup>+</sup> PD-1<sup>+</sup>	Stroma
096-02	Pre	NACT+P	16	CD8<sup>+</sup> PD-1<sup>+</sup>	Stroma
096-02	Post	NACT+P	1	CD8<sup>+</sup> PD-1<sup>+</sup>	Stroma
096-04	Pre	NACT+P	5	CD8<sup>+</sup> PD-1<sup>+</sup>	Stroma
096-04	Post	NACT+P	0	CD8<sup>+</sup> PD-1<sup>+</sup>	Stroma
096-06	Pre	NACT+P	0	CD8<sup>+</sup> PD-1<sup>+</sup>	Stroma
096-06	Post	NACT+P	0	CD8<sup>+</sup> PD-1<sup>+</sup>	Stroma
098-02	Pre	NACT+P	0	CD8<sup>+</sup> PD-1<sup>+</sup>	Stroma
098-02	Post	NACT+P	2	CD8<sup>+</sup> PD-1<sup>+</sup>	Stroma
128-01	Pre	NACT+P	20	CD8<sup>+</sup> PD-1<sup>+</sup>	Stroma
128-01	Post	NACT+P	0	CD8<sup>+</sup> PD-1<sup>+</sup>	Stroma
144-01	Pre	NACT+P	39	CD8<sup>+</sup> PD-1<sup>+</sup>	Stroma
144-01	Post	NACT+P	46	CD8<sup>+</sup> PD-1<sup>+</sup>	Stroma
144-03	Pre	NACT+P	0	CD8<sup>+</sup> PD-1<sup>+</sup>	Stroma
144-03	Post	NACT+P	0	CD8<sup>+</sup> PD-1<sup>+</sup>	Stroma
144-05	Pre	NACT+P	4	CD8<sup>+</sup> PD-1<sup>+</sup>	Stroma
144-05	Post	NACT+P	3	CD8<sup>+</sup> PD-1<sup>+</sup>	Stroma
184-01	Pre	NACT+P	2	CD8<sup>+</sup> PD-1<sup>+</sup>	Stroma
184-01	Post	NACT+P	0	CD8<sup>+</sup> PD-1<sup>+</sup>	Stroma
225-01	Pre	NACT+P	7	CD8<sup>+</sup> PD-1<sup>+</sup>	Stroma
225-01	Post	NACT+P	61	CD8<sup>+</sup> PD-1<sup>+</sup>	Stroma
250-02	Pre	NACT+P	25	CD8<sup>+</sup> PD-1<sup>+</sup>	Stroma
250-02	Post	NACT+P	244	CD8<sup>+</sup> PD-1<sup>+</sup>	Stroma
250-04	Pre	NACT+P	1	CD8<sup>+</sup> PD-1<sup>+</sup>	Stroma
250-04	Post	NACT+P	13	CD8<sup>+</sup> PD-1<sup>+</sup>	Stroma
250-06	Pre	NACT+P	1	CD8<sup>+</sup> PD-1<sup>+</sup>	Stroma
250-06	Post	NACT+P	1	CD8<sup>+</sup> PD-1<sup>+</sup>	Stroma
001-01	Pre	NACT+P	1	CD8<sup>+</sup> PD-1<sup>+</sup>	Tumor
001-01	Post	NACT+P	102	CD8<sup>+</sup> PD-1<sup>+</sup>	Tumor
024-05	Pre	NACT+P	10	CD8<sup>+</sup> PD-1<sup>+</sup>	Tumor
024-05	Post	NACT+P	5	CD8<sup>+</sup> PD-1<sup>+</sup>	Tumor
024-07	Pre	NACT+P	67	CD8<sup>+</sup> PD-1<sup>+</sup>	Tumor
024-07	Post	NACT+P	148	CD8<sup>+</sup> PD-1<sup>+</sup>	Tumor
024-09	Pre	NACT+P	21	CD8<sup>+</sup> PD-1<sup>+</sup>	Tumor
024-09	Post	NACT+P	0	CD8<sup>+</sup> PD-1<sup>+</sup>	Tumor
024-10	Pre	NACT+P	103	CD8<sup>+</sup> PD-1<sup>+</sup>	Tumor
024-10	Post	NACT+P	58	CD8<sup>+</sup> PD-1<sup>+</sup>	Tumor
027-01	Pre	NACT+P	0	CD8<sup>+</sup> PD-1<sup>+</sup>	Tumor
027-01	Post	NACT+P	29	CD8<sup>+</sup> PD-1<sup>+</sup>	Tumor
027-04	Pre	NACT+P	6	CD8<sup>+</sup> PD-1<sup>+</sup>	Tumor
027-04	Post	NACT+P	56	CD8<sup>+</sup> PD-1<sup>+</sup>	Tumor
027-09	Pre	NACT+P	23	CD8<sup>+</sup> PD-1<sup>+</sup>	Tumor
027-09	Post	NACT+P	32	CD8<sup>+</sup> PD-1<sup>+</sup>	Tumor
031-01	Pre	NACT+P	144	CD8<sup>+</sup> PD-1<sup>+</sup>	Tumor
031-01	Post	NACT+P	24	CD8<sup>+</sup> PD-1<sup>+</sup>	Tumor
031-02	Pre	NACT+P	33	CD8<sup>+</sup> PD-1<sup>+</sup>	Tumor
031-02	Post	NACT+P	264	CD8<sup>+</sup> PD-1<sup>+</sup>	Tumor
031-05	Pre	NACT+P	20	CD8<sup>+</sup> PD-1<sup>+</sup>	Tumor
031-05	Post	NACT+P	18	CD8<sup>+</sup> PD-1<sup>+</sup>	Tumor
033-01	Pre	NACT+P	12	CD8<sup>+</sup> PD-1<sup>+</sup>	Tumor
033-01	Post	NACT+P	0	CD8<sup>+</sup> PD-1<sup>+</sup>	Tumor
050-01	Pre	NACT+P	3	CD8<sup>+</sup> PD-1<sup>+</sup>	Tumor
050-01	Post	NACT+P	0	CD8<sup>+</sup> PD-1<sup>+</sup>	Tumor
050-03	Pre	NACT+P	12	CD8<sup>+</sup> PD-1<sup>+</sup>	Tumor
050-03	Post	NACT+P	102	CD8<sup>+</sup> PD-1<sup>+</sup>	Tumor
050-07	Pre	NACT+P	0	CD8<sup>+</sup> PD-1<sup>+</sup>	Tumor
050-07	Post	NACT+P	3	CD8<sup>+</sup> PD-1<sup>+</sup>	Tumor
050-09	Pre	NACT+P	0	CD8<sup>+</sup> PD-1<sup>+</sup>	Tumor
050-09	Post	NACT+P	49	CD8<sup>+</sup> PD-1<sup>+</sup>	Tumor
050-11	Pre	NACT+P	28	CD8<sup>+</sup> PD-1<sup>+</sup>	Tumor
050-11	Post	NACT+P	9	CD8<sup>+</sup> PD-1<sup>+</sup>	Tumor
050-12	Pre	NACT+P	8	CD8<sup>+</sup> PD-1<sup>+</sup>	Tumor
050-12	Post	NACT+P	46	CD8<sup>+</sup> PD-1<sup>+</sup>	Tumor
050-16	Pre	NACT+P	11	CD8<sup>+</sup> PD-1<sup>+</sup>	Tumor
050-16	Post	NACT+P	0	CD8<sup>+</sup> PD-1<sup>+</sup>	Tumor
050-20	Pre	NACT+P	3	CD8<sup>+</sup> PD-1<sup>+</sup>	Tumor
050-20	Post	NACT+P	11	CD8<sup>+</sup> PD-1<sup>+</sup>	Tumor
050-21	Pre	NACT+P	0	CD8<sup>+</sup> PD-1<sup>+</sup>	Tumor
050-21	Post	NACT+P	13	CD8<sup>+</sup> PD-1<sup>+</sup>	Tumor
081-02	Pre	NACT+P	0	CD8<sup>+</sup> PD-1<sup>+</sup>	Tumor
081-02	Post	NACT+P	2	CD8<sup>+</sup> PD-1<sup>+</sup>	Tumor
081-03	Pre	NACT+P	0	CD8<sup>+</sup> PD-1<sup>+</sup>	Tumor
081-03	Post	NACT+P	0	CD8<sup>+</sup> PD-1<sup>+</sup>	Tumor
092-01	Pre	NACT+P	534	CD8<sup>+</sup> PD-1<sup>+</sup>	Tumor
092-01	Post	NACT+P	271	CD8<sup>+</sup> PD-1<sup>+</sup>	Tumor
092-02	Pre	NACT+P	5	CD8<sup>+</sup> PD-1<sup>+</sup>	Tumor
092-02	Post	NACT+P	11	CD8<sup>+</sup> PD-1<sup>+</sup>	Tumor
092-07	Pre	NACT+P	12	CD8<sup>+</sup> PD-1<sup>+</sup>	Tumor
092-07	Post	NACT+P	124	CD8<sup>+</sup> PD-1<sup>+</sup>	Tumor
092-09	Pre	NACT+P	10	CD8<sup>+</sup> PD-1<sup>+</sup>	Tumor
092-09	Post	NACT+P	16	CD8<sup>+</sup> PD-1<sup>+</sup>	Tumor
092-12	Pre	NACT+P	0	CD8<sup>+</sup> PD-1<sup>+</sup>	Tumor
092-12	Post	NACT+P	16	CD8<sup>+</sup> PD-1<sup>+</sup>	Tumor
096-02	Pre	NACT+P	8	CD8<sup>+</sup> PD-1<sup>+</sup>	Tumor
096-02	Post	NACT+P	1	CD8<sup>+</sup> PD-1<sup>+</sup>	Tumor
096-04	Pre	NACT+P	0	CD8<sup>+</sup> PD-1<sup>+</sup>	Tumor
096-04	Post	NACT+P	0	CD8<sup>+</sup> PD-1<sup>+</sup>	Tumor
096-06	Pre	NACT+P	0	CD8<sup>+</sup> PD-1<sup>+</sup>	Tumor
096-06	Post	NACT+P	28	CD8<sup>+</sup> PD-1<sup>+</sup>	Tumor
098-02	Pre	NACT+P	1	CD8<sup>+</sup> PD-1<sup>+</sup>	Tumor
098-02	Post	NACT+P	0	CD8<sup>+</sup> PD-1<sup>+</sup>	Tumor
128-01	Pre	NACT+P	8	CD8<sup>+</sup> PD-1<sup>+</sup>	Tumor
128-01	Post	NACT+P	8	CD8<sup>+</sup> PD-1<sup>+</sup>	Tumor
144-01	Pre	NACT+P	36	CD8<sup>+</sup> PD-1<sup>+</sup>	Tumor
144-01	Post	NACT+P	22	CD8<sup>+</sup> PD-1<sup>+</sup>	Tumor
144-03	Pre	NACT+P	0	CD8<sup>+</sup> PD-1<sup>+</sup>	Tumor
144-03	Post	NACT+P	0	CD8<sup>+</sup> PD-1<sup>+</sup>	Tumor
144-05	Pre	NACT+P	5	CD8<sup>+</sup> PD-1<sup>+</sup>	Tumor
144-05	Post	NACT+P	4	CD8<sup>+</sup> PD-1<sup>+</sup>	Tumor
184-01	Pre	NACT+P	0	CD8<sup>+</sup> PD-1<sup>+</sup>	Tumor
184-01	Post	NACT+P	0	CD8<sup>+</sup> PD-1<sup>+</sup>	Tumor
225-01	Pre	NACT+P	0	CD8<sup>+</sup> PD-1<sup>+</sup>	Tumor
225-01	Post	NACT+P	121	CD8<sup>+</sup> PD-1<sup>+</sup>	Tumor
250-02	Pre	NACT+P	60	CD8<sup>+</sup> PD-1<sup>+</sup>	Tumor
250-02	Post	NACT+P	380	CD8<sup>+</sup> PD-1<sup>+</sup>	Tumor
250-04	Pre	NACT+P	0	CD8<sup>+</sup> PD-1<sup>+</sup>	Tumor
250-04	Post	NACT+P	22	CD8<sup>+</sup> PD-1<sup>+</sup>	Tumor
250-06	Pre	NACT+P	0	CD8<sup>+</sup> PD-1<sup>+</sup>	Tumor
250-06	Post	NACT+P	19	CD8<sup>+</sup> PD-1<sup>+</sup>	Tumor

## Sheet: Figure 2c
sample_name	Treatment_arm	time	value
001-01	NACT+P	Pre	0.0714
018-03	NACT	Pre	13
024-01	NACT	Pre	1.36
024-03	NACT	Pre	5e-6
024-05	NACT+P	Pre	2.5
024-06	NACT	Pre	0
024-07	NACT+P	Pre	1.86
024-09	NACT+P	Pre	4.2
024-10	NACT+P	Pre	0.786
027-01	NACT+P	Pre	1
027-03	NACT	Pre	1
027-04	NACT+P	Pre	0
027-06	NACT	Pre	1
027-09	NACT+P	Pre	1.92
031-01	NACT+P	Pre	1.55
031-02	NACT+P	Pre	6.6
031-04	NACT	Pre	1
031-05	NACT+P	Pre	0.408
033-01	NACT+P	Pre	0.923
050-01	NACT+P	Pre	3
050-03	NACT+P	Pre	0.255
050-04	NACT	Pre	2.22
050-07	NACT+P	Pre	1
050-08	NACT	Pre	2.75
050-09	NACT+P	Pre	1
050-10	NACT	Pre	1.4
050-11	NACT+P	Pre	2.8
050-12	NACT+P	Pre	1.33
050-13	NACT	Pre	0.417
050-15	NACT	Pre	1
050-16	NACT+P	Pre	11
050-17	NACT	Pre	1.2
050-20	NACT+P	Pre	3
050-21	NACT+P	Pre	5e-6
081-02	NACT+P	Pre	1.67e-6
081-03	NACT+P	Pre	5e-6
081-04	NACT	Pre	1
081-05	NACT	Pre	3.5
092-01	NACT+P	Pre	2.24
092-02	NACT+P	Pre	1.67
092-03	NACT	Pre	1
092-04	NACT	Pre	1
092-07	NACT+P	Pre	4
092-08	NACT	Pre	1.09
092-09	NACT+P	Pre	1.67
092-12	NACT+P	Pre	1e-5
096-02	NACT+P	Pre	0.5
096-04	NACT+P	Pre	2e-6
096-05	NACT	Pre	1
096-06	NACT+P	Pre	1
098-01	NACT	Pre	1
098-02	NACT+P	Pre	0
128-01	NACT+P	Pre	0.4
144-01	NACT+P	Pre	0.923
144-03	NACT+P	Pre	1
144-05	NACT+P	Pre	1.25
169-01	NACT	Pre	1.41
184-01	NACT+P	Pre	5e-6
225-01	NACT+P	Pre	1.43e-6
225-04	NACT	Pre	1
250-02	NACT+P	Pre	2.4
250-04	NACT+P	Pre	1e-5
250-05	NACT	Pre	1
250-06	NACT+P	Pre	1e-5
001-01	NACT+P	Post	2.32
018-03	NACT	Post	1.29
024-01	NACT	Post	0.833
024-03	NACT	Post	1
024-05	NACT+P	Post	2.5
024-06	NACT	Post	1
024-07	NACT+P	Post	1.3
024-09	NACT+P	Post	1e-5
024-10	NACT+P	Post	19.3
027-01	NACT+P	Post	4.14
027-03	NACT	Post	0
027-04	NACT+P	Post	0.903
027-06	NACT	Post	1
027-09	NACT+P	Post	6.4
031-01	NACT+P	Post	1.85
031-02	NACT+P	Post	1.59
031-04	NACT	Post	1
031-05	NACT+P	Post	1.29
033-01	NACT+P	Post	1
050-01	NACT+P	Post	1e-5
050-03	NACT+P	Post	2.55
050-04	NACT	Post	2
050-07	NACT+P	Post	1
050-08	NACT	Post	0
050-09	NACT+P	Post	9.8
050-10	NACT	Post	3.06
050-11	NACT+P	Post	2.25
050-12	NACT+P	Post	15.3
050-13	NACT	Post	0.353
050-15	NACT	Post	1
050-16	NACT+P	Post	1
050-17	NACT	Post	0.5
050-20	NACT+P	Post	11
050-21	NACT+P	Post	4.33
081-02	NACT+P	Post	0.5
081-03	NACT+P	Post	3.33e-6
081-04	NACT	Post	1
081-05	NACT	Post	1
092-01	NACT+P	Post	2.28
092-02	NACT+P	Post	0
092-03	NACT	Post	1.99
092-04	NACT	Post	1
092-07	NACT+P	Post	0
092-08	NACT	Post	0.724
092-09	NACT+P	Post	3.2
092-12	NACT+P	Post	1.33
096-02	NACT+P	Post	1
096-04	NACT+P	Post	1
096-05	NACT	Post	0.667
096-06	NACT+P	Post	0
098-01	NACT	Post	1
098-02	NACT+P	Post	5e-6
128-01	NACT+P	Post	0
144-01	NACT+P	Post	0.478
144-03	NACT+P	Post	1
144-05	NACT+P	Post	1.33
169-01	NACT	Post	1.72
184-01	NACT+P	Post	1
225-01	NACT+P	Post	1.98
225-04	NACT	Post	1.43e-6
250-02	NACT+P	Post	1.56
250-04	NACT+P	Post	1.69
250-05	NACT	Post	1
250-06	NACT+P	Post	19

## Sheet: Figure 2e
sample_name	time	intra_epithelial_CD8posPD1_density	Treatment_arm	pfs2	del_pfs2	os2	del_os2	bestcutoff
001-01	Post	102	NACT+P	1	19.284	0	60.841	high
024-05	Post	5	NACT+P	1	14.29	1	21.091	low
024-07	Post	148	NACT+P	1	34.79	1	49.77	high
024-09	Post	0	NACT+P	1	18.035	1	31.176	low
024-10	Post	58	NACT+P	1	11.892	1	15.342	high
027-01	Post	29	NACT+P	1	18.2	1	25.164	high
027-04	Post	56	NACT+P	1	30.782	0	60.48	high
027-09	Post	32	NACT+P	0	49.54	0	49.54	high
031-01	Post	24	NACT+P	1	37.615	0	54.435	high
031-02	Post	264	NACT+P	1	23.095	0	54.993	high
031-05	Post	18	NACT+P	1	17.017	1	28.975	high
033-01	Post	0	NACT+P	1	12.254	1	41.754	low
050-01	Post	0	NACT+P	1	43.561	0	44.678	low
050-03	Post	102	NACT+P	1	10.775	1	11.827	high
050-07	Post	3	NACT+P	1	18.233	0	39.652	low
050-09	Post	49	NACT+P	1	26.708	0	37.845	high
050-11	Post	9	NACT+P	1	15.079	1	21.124	high
050-12	Post	46	NACT+P	1	9.001	1	24.343	high
050-16	Post	0	NACT+P	1	36.071	0	36.071	low
050-20	Post	11	NACT+P	1	23.226	0	31.965	high
050-21	Post	13	NACT+P	1	37.615	0	37.615	high
081-02	Post	2	NACT+P	1	14.126	1	25.329	low
081-03	Post	0	NACT+P	1	23.39	1	29.698	low
092-01	Post	271	NACT+P	0	34.987	0	60.808	high
092-02	Post	11	NACT+P	1	19.547	0	28.154	high
092-07	Post	124	NACT+P	1	27.332	1	48.719	high
092-09	Post	16	NACT+P	0	43.101	0	55.42	high
092-12	Post	16	NACT+P	1	51.314	0	51.314	high
096-02	Post	1	NACT+P	1	18.167	1	27.3	low
096-04	Post	0	NACT+P	1	18.364	1	28.712	low
096-06	Post	28	NACT+P	1	25.854	0	50.821	high
098-02	Post	0	NACT+P	1	21.386	0	59.56	low
128-01	Post	8	NACT+P	0	56.833	0	57.03	high
144-01	Post	22	NACT+P	1	49.573	0	61.137	high
144-03	Post	0	NACT+P	1	16.754	1	36.071	low
144-05	Post	4	NACT+P	1	3.022	1	3.022	low
184-01	Post	0	NACT+P	0	50.033	0	50.23	low
225-01	Post	121	NACT+P	1	17.05	1	44.58	high
250-02	Post	380	NACT+P	1	58.64	0	59.001	high
250-04	Post	22	NACT+P	1	16.13	0	54.993	high
250-06	Post	19	NACT+P	1	10.118	1	20.237	high

## Sheet: Figure 3a
sample_name	Treatment_arm	Patient_status	immune_pop	score
050-07	NACT+P	Pr	MCP_Neutrophils	1.85
050-21	NACT+P	NPr	MCP_Neutrophils	1.54
092-08	NACT	Pr	MCP_Neutrophils	1.87
092-09	NACT+P	NPr	MCP_Neutrophils	1.86
096-02	NACT+P	Pr	MCP_Neutrophils	2.4
098-02	NACT+P	Pr	MCP_Neutrophils	1.95
128-01	NACT+P	NPr	MCP_Neutrophils	1.76
144-01	NACT+P	NPr	MCP_Neutrophils	1.87
169-01	NACT	Pr	MCP_Neutrophils	1.67
184-01	NACT+P	NPr	MCP_Neutrophils	1.85
250-02	NACT+P	NPr	MCP_Neutrophils	2.27
250-04	NACT+P	Pr	MCP_Neutrophils	1.63
001-01	NACT+P	Pr	MCP_Neutrophils	2.16
018-03	NACT	NPr	MCP_Neutrophils	2.67
024-01	NACT	NPr	MCP_Neutrophils	2.62
024-03	NACT	Pr	MCP_Neutrophils	3.18
024-06	NACT	Pr	MCP_Neutrophils	1.91
027-04	NACT+P	NPr	MCP_Neutrophils	1.9
027-09	NACT+P	NPr	MCP_Neutrophils	1.97
031-01	NACT+P	NPr	MCP_Neutrophils	1.8
031-05	NACT+P	Pr	MCP_Neutrophils	1.98
050-01	NACT+P	NPr	MCP_Neutrophils	1.97
050-03	NACT+P	Pr	MCP_Neutrophils	2.14
050-04	NACT	Pr	MCP_Neutrophils	1.5
050-11	NACT+P	Pr	MCP_Neutrophils	1.88
050-12	NACT+P	Pr	MCP_Neutrophils	2.22
050-13	NACT	Pr	MCP_Neutrophils	2.25
050-15	NACT	Pr	MCP_Neutrophils	1.83
050-17	NACT	NPr	MCP_Neutrophils	2.77
092-01	NACT+P	NPr	MCP_Neutrophils	2.1
092-02	NACT+P	Pr	MCP_Neutrophils	2.62
092-03	NACT	Pr	MCP_Neutrophils	2.49
024-05	NACT+P	Pr	MCP_Neutrophils	2.71
024-07	NACT+P	NPr	MCP_Neutrophils	2.5
024-09	NACT+P	Pr	MCP_Neutrophils	2.25
024-10	NACT+P	Pr	MCP_Neutrophils	2.56
027-03	NACT	Pr	MCP_Neutrophils	2.36
027-06	NACT	Pr	MCP_Neutrophils	2.32
031-02	NACT+P	Pr	MCP_Neutrophils	2.52
031-04	NACT	NPr	MCP_Neutrophils	2.52
050-08	NACT	NPr	MCP_Neutrophils	2.07
081-03	NACT+P	Pr	MCP_Neutrophils	2.31
081-05	NACT	NPr	MCP_Neutrophils	2.38
092-04	NACT	NPr	MCP_Neutrophils	2.19
092-12	NACT+P	NPr	MCP_Neutrophils	2.49
096-04	NACT+P	Pr	MCP_Neutrophils	2.6
096-05	NACT	Pr	MCP_Neutrophils	2.64
098-01	NACT	Pr	MCP_Neutrophils	2.33
144-03	NACT+P	Pr	MCP_Neutrophils	1.77
144-05	NACT+P	Pr	MCP_Neutrophils	2.24
225-01	NACT+P	Pr	MCP_Neutrophils	2.16
250-05	NACT	Pr	MCP_Neutrophils	2.36
050-07	NACT+P	Pr	MCP_Endothelialcells	2.48
050-21	NACT+P	NPr	MCP_Endothelialcells	1.96
092-08	NACT	Pr	MCP_Endothelialcells	1.65
092-09	NACT+P	NPr	MCP_Endothelialcells	2.47
096-02	NACT+P	Pr	MCP_Endothelialcells	2.04
098-02	NACT+P	Pr	MCP_Endothelialcells	1.49
128-01	NACT+P	NPr	MCP_Endothelialcells	2.05
144-01	NACT+P	NPr	MCP_Endothelialcells	1.83
169-01	NACT	Pr	MCP_Endothelialcells	2.02
184-01	NACT+P	NPr	MCP_Endothelialcells	2.32
250-02	NACT+P	NPr	MCP_Endothelialcells	2.03
250-04	NACT+P	Pr	MCP_Endothelialcells	2.22
001-01	NACT+P	Pr	MCP_Endothelialcells	2.53
018-03	NACT	NPr	MCP_Endothelialcells	2.98
024-01	NACT	NPr	MCP_Endothelialcells	1.74
024-03	NACT	Pr	MCP_Endothelialcells	2.37
024-06	NACT	Pr	MCP_Endothelialcells	2.4
027-04	NACT+P	NPr	MCP_Endothelialcells	1.97
027-09	NACT+P	NPr	MCP_Endothelialcells	1.67
031-01	NACT+P	NPr	MCP_Endothelialcells	2.3
031-05	NACT+P	Pr	MCP_Endothelialcells	1.81
050-01	NACT+P	NPr	MCP_Endothelialcells	1.81
050-03	NACT+P	Pr	MCP_Endothelialcells	2.23
050-04	NACT	Pr	MCP_Endothelialcells	1.5
050-11	NACT+P	Pr	MCP_Endothelialcells	2.42
050-12	NACT+P	Pr	MCP_Endothelialcells	2.33
050-13	NACT	Pr	MCP_Endothelialcells	1.94
050-15	NACT	Pr	MCP_Endothelialcells	1.86
050-17	NACT	NPr	MCP_Endothelialcells	2.57
092-01	NACT+P	NPr	MCP_Endothelialcells	2.05
092-02	NACT+P	Pr	MCP_Endothelialcells	2.19
092-03	NACT	Pr	MCP_Endothelialcells	1.94
024-05	NACT+P	Pr	MCP_Endothelialcells	2.54
024-07	NACT+P	NPr	MCP_Endothelialcells	2.89
024-09	NACT+P	Pr	MCP_Endothelialcells	3.04
024-10	NACT+P	Pr	MCP_Endothelialcells	2.99
027-03	NACT	Pr	MCP_Endothelialcells	2.75
027-06	NACT	Pr	MCP_Endothelialcells	2.24
031-02	NACT+P	Pr	MCP_Endothelialcells	2.23
031-04	NACT	NPr	MCP_Endothelialcells	3.52
050-08	NACT	NPr	MCP_Endothelialcells	3.03
081-03	NACT+P	Pr	MCP_Endothelialcells	2.96
081-05	NACT	NPr	MCP_Endothelialcells	3.05
092-04	NACT	NPr	MCP_Endothelialcells	1.23
092-12	NACT+P	NPr	MCP_Endothelialcells	2.84
096-04	NACT+P	Pr	MCP_Endothelialcells	2.83
096-05	NACT	Pr	MCP_Endothelialcells	3.51
098-01	NACT	Pr	MCP_Endothelialcells	3.06
144-03	NACT+P	Pr	MCP_Endothelialcells	2.95
144-05	NACT+P	Pr	MCP_Endothelialcells	2.87
225-01	NACT+P	Pr	MCP_Endothelialcells	2.97
250-05	NACT	Pr	MCP_Endothelialcells	2.77
050-07	NACT+P	Pr	Quantiseq_Macrophages.M2	0.0364
050-21	NACT+P	NPr	Quantiseq_Macrophages.M2	0.0181
092-08	NACT	Pr	Quantiseq_Macrophages.M2	0.0245
092-09	NACT+P	NPr	Quantiseq_Macrophages.M2	0.0396
096-02	NACT+P	Pr	Quantiseq_Macrophages.M2	0.0622
098-02	NACT+P	Pr	Quantiseq_Macrophages.M2	0.0232
128-01	NACT+P	NPr	Quantiseq_Macrophages.M2	0.0164
144-01	NACT+P	NPr	Quantiseq_Macrophages.M2	0.0319
169-01	NACT	Pr	Quantiseq_Macrophages.M2	0.0321
184-01	NACT+P	NPr	Quantiseq_Macrophages.M2	0.0303
250-02	NACT+P	NPr	Quantiseq_Macrophages.M2	0.0602
250-04	NACT+P	Pr	Quantiseq_Macrophages.M2	0.0184
001-01	NACT+P	Pr	Quantiseq_Macrophages.M2	0.0432
018-03	NACT	NPr	Quantiseq_Macrophages.M2	0.0361
024-01	NACT	NPr	Quantiseq_Macrophages.M2	0.0296
024-03	NACT	Pr	Quantiseq_Macrophages.M2	0.0789
024-06	NACT	Pr	Quantiseq_Macrophages.M2	0.075
027-04	NACT+P	NPr	Quantiseq_Macrophages.M2	0.0335
027-09	NACT+P	NPr	Quantiseq_Macrophages.M2	0.0293
031-01	NACT+P	NPr	Quantiseq_Macrophages.M2	0.0274
031-05	NACT+P	Pr	Quantiseq_Macrophages.M2	0.0366
050-01	NACT+P	NPr	Quantiseq_Macrophages.M2	0.013
050-03	NACT+P	Pr	Quantiseq_Macrophages.M2	0.0425
050-04	NACT	Pr	Quantiseq_Macrophages.M2	0.00764
050-11	NACT+P	Pr	Quantiseq_Macrophages.M2	0.0374
050-12	NACT+P	Pr	Quantiseq_Macrophages.M2	0.0348
050-13	NACT	Pr	Quantiseq_Macrophages.M2	0.0804
050-15	NACT	Pr	Quantiseq_Macrophages.M2	0.0227
050-17	NACT	NPr	Quantiseq_Macrophages.M2	0.0236
092-01	NACT+P	NPr	Quantiseq_Macrophages.M2	0.0247
092-02	NACT+P	Pr	Quantiseq_Macrophages.M2	0.0341
092-03	NACT	Pr	Quantiseq_Macrophages.M2	0.0451
024-05	NACT+P	Pr	Quantiseq_Macrophages.M2	0.0715
024-07	NACT+P	NPr	Quantiseq_Macrophages.M2	0.0746
024-09	NACT+P	Pr	Quantiseq_Macrophages.M2	0.0581
024-10	NACT+P	Pr	Quantiseq_Macrophages.M2	0.0608
027-03	NACT	Pr	Quantiseq_Macrophages.M2	0.0583
027-06	NACT	Pr	Quantiseq_Macrophages.M2	0.0378
031-02	NACT+P	Pr	Quantiseq_Macrophages.M2	0.0279
031-04	NACT	NPr	Quantiseq_Macrophages.M2	0.0961
050-08	NACT	NPr	Quantiseq_Macrophages.M2	0.0374
081-03	NACT+P	Pr	Quantiseq_Macrophages.M2	0.0831
081-05	NACT	NPr	Quantiseq_Macrophages.M2	0.0649
092-04	NACT	NPr	Quantiseq_Macrophages.M2	0.0364
092-12	NACT+P	NPr	Quantiseq_Macrophages.M2	0.058
096-04	NACT+P	Pr	Quantiseq_Macrophages.M2	0.0623
096-05	NACT	Pr	Quantiseq_Macrophages.M2	0.0922
098-01	NACT	Pr	Quantiseq_Macrophages.M2	0.0647
144-03	NACT+P	Pr	Quantiseq_Macrophages.M2	0.042
144-05	NACT+P	Pr	Quantiseq_Macrophages.M2	0.0411
225-01	NACT+P	Pr	Quantiseq_Macrophages.M2	0.0478
250-05	NACT	Pr	Quantiseq_Macrophages.M2	0.131
050-07	NACT+P	Pr	Quantiseq_Monocytes	0
050-21	NACT+P	NPr	Quantiseq_Monocytes	0
092-08	NACT	Pr	Quantiseq_Monocytes	0
092-09	NACT+P	NPr	Quantiseq_Monocytes	0
096-02	NACT+P	Pr	Quantiseq_Monocytes	0
098-02	NACT+P	Pr	Quantiseq_Monocytes	0
128-01	NACT+P	NPr	Quantiseq_Monocytes	0.0207
144-01	NACT+P	NPr	Quantiseq_Monocytes	0.0419
169-01	NACT	Pr	Quantiseq_Monocytes	0
184-01	NACT+P	NPr	Quantiseq_Monocytes	0.0177
250-02	NACT+P	NPr	Quantiseq_Monocytes	0
250-04	NACT+P	Pr	Quantiseq_Monocytes	0
001-01	NACT+P	Pr	Quantiseq_Monocytes	0
018-03	NACT	NPr	Quantiseq_Monocytes	0
024-01	NACT	NPr	Quantiseq_Monocytes	0.0885
024-03	NACT	Pr	Quantiseq_Monocytes	0
024-06	NACT	Pr	Quantiseq_Monocytes	0
027-04	NACT+P	NPr	Quantiseq_Monocytes	0
027-09	NACT+P	NPr	Quantiseq_Monocytes	0
031-01	NACT+P	NPr	Quantiseq_Monocytes	0.0372
031-05	NACT+P	Pr	Quantiseq_Monocytes	0
050-01	NACT+P	NPr	Quantiseq_Monocytes	0.0348
050-03	NACT+P	Pr	Quantiseq_Monocytes	0
050-04	NACT	Pr	Quantiseq_Monocytes	0.00851
050-11	NACT+P	Pr	Quantiseq_Monocytes	0.0139
050-12	NACT+P	Pr	Quantiseq_Monocytes	0
050-13	NACT	Pr	Quantiseq_Monocytes	0
050-15	NACT	Pr	Quantiseq_Monocytes	0
050-17	NACT	NPr	Quantiseq_Monocytes	0.0183
092-01	NACT+P	NPr	Quantiseq_Monocytes	0.00277
092-02	NACT+P	Pr	Quantiseq_Monocytes	0
092-03	NACT	Pr	Quantiseq_Monocytes	0
024-05	NACT+P	Pr	Quantiseq_Monocytes	0
024-07	NACT+P	NPr	Quantiseq_Monocytes	0
024-09	NACT+P	Pr	Quantiseq_Monocytes	0
024-10	NACT+P	Pr	Quantiseq_Monocytes	0
027-03	NACT	Pr	Quantiseq_Monocytes	0
027-06	NACT	Pr	Quantiseq_Monocytes	0
031-02	NACT+P	Pr	Quantiseq_Monocytes	0
031-04	NACT	NPr	Quantiseq_Monocytes	0
050-08	NACT	NPr	Quantiseq_Monocytes	0
081-03	NACT+P	Pr	Quantiseq_Monocytes	0
081-05	NACT	NPr	Quantiseq_Monocytes	0
092-04	NACT	NPr	Quantiseq_Monocytes	0
092-12	NACT+P	NPr	Quantiseq_Monocytes	0
096-04	NACT+P	Pr	Quantiseq_Monocytes	0
096-05	NACT	Pr	Quantiseq_Monocytes	0
098-01	NACT	Pr	Quantiseq_Monocytes	0
144-03	NACT+P	Pr	Quantiseq_Monocytes	0
144-05	NACT+P	Pr	Quantiseq_Monocytes	0
225-01	NACT+P	Pr	Quantiseq_Monocytes	0
250-05	NACT	Pr	Quantiseq_Monocytes	0
050-07	NACT+P	Pr	CD8B/FOXP3	0.0017
050-21	NACT+P	NPr	CD8B/FOXP3	0.00158
092-08	NACT	Pr	CD8B/FOXP3	1.21
092-09	NACT+P	NPr	CD8B/FOXP3	0.0049
096-02	NACT+P	Pr	CD8B/FOXP3	0.00144
098-02	NACT+P	Pr	CD8B/FOXP3	6.31e-4
128-01	NACT+P	NPr	CD8B/FOXP3	0.00137
144-01	NACT+P	NPr	CD8B/FOXP3	3.94
169-01	NACT	Pr	CD8B/FOXP3	0.232
184-01	NACT+P	NPr	CD8B/FOXP3	0.00104
250-02	NACT+P	NPr	CD8B/FOXP3	0.106
250-04	NACT+P	Pr	CD8B/FOXP3	0.00135
001-01	NACT+P	Pr	CD8B/FOXP3	0.00109
018-03	NACT	NPr	CD8B/FOXP3	0.0319
024-01	NACT	NPr	CD8B/FOXP3	5.46
024-03	NACT	Pr	CD8B/FOXP3	1.6
024-06	NACT	Pr	CD8B/FOXP3	0.0184
027-04	NACT+P	NPr	CD8B/FOXP3	0.00622
027-09	NACT+P	NPr	CD8B/FOXP3	6.6e-4
031-01	NACT+P	NPr	CD8B/FOXP3	2.05
031-05	NACT+P	Pr	CD8B/FOXP3	0.00471
050-01	NACT+P	NPr	CD8B/FOXP3	0.576
050-03	NACT+P	Pr	CD8B/FOXP3	426
050-04	NACT	Pr	CD8B/FOXP3	0.00323
050-11	NACT+P	Pr	CD8B/FOXP3	0.274
050-12	NACT+P	Pr	CD8B/FOXP3	1.62
050-13	NACT	Pr	CD8B/FOXP3	0.00164
050-15	NACT	Pr	CD8B/FOXP3	1
050-17	NACT	NPr	CD8B/FOXP3	0.998
092-01	NACT+P	NPr	CD8B/FOXP3	7.27
092-02	NACT+P	Pr	CD8B/FOXP3	1
092-03	NACT	Pr	CD8B/FOXP3	0.514
024-05	NACT+P	Pr	CD8B/FOXP3	8.34e-4
024-07	NACT+P	NPr	CD8B/FOXP3	2.02
024-09	NACT+P	Pr	CD8B/FOXP3	2.19
024-10	NACT+P	Pr	CD8B/FOXP3	1.77
027-03	NACT	Pr	CD8B/FOXP3	0.0067
027-06	NACT	Pr	CD8B/FOXP3	0.202
031-02	NACT+P	Pr	CD8B/FOXP3	0.0443
031-04	NACT	NPr	CD8B/FOXP3	3.23
050-08	NACT	NPr	CD8B/FOXP3	4.53
081-03	NACT+P	Pr	CD8B/FOXP3	1.69
081-05	NACT	NPr	CD8B/FOXP3	3
092-04	NACT	NPr	CD8B/FOXP3	0.00114
092-12	NACT+P	NPr	CD8B/FOXP3	1220
096-04	NACT+P	Pr	CD8B/FOXP3	1.53
096-05	NACT	Pr	CD8B/FOXP3	3.36
098-01	NACT	Pr	CD8B/FOXP3	0.342
144-03	NACT+P	Pr	CD8B/FOXP3	0.0185
144-05	NACT+P	Pr	CD8B/FOXP3	2.16
225-01	NACT+P	Pr	CD8B/FOXP3	0.809
250-05	NACT	Pr	CD8B/FOXP3	0.00189
050-07	NACT+P	Pr	CD8+/Ki67+_Tumor	1
050-21	NACT+P	NPr	CD8+/Ki67+_Tumor	9
092-08	NACT	Pr	CD8+/Ki67+_Tumor	116
092-09	NACT+P	NPr	CD8+/Ki67+_Tumor	26
096-02	NACT+P	Pr	CD8+/Ki67+_Tumor	5
098-02	NACT+P	Pr	CD8+/Ki67+_Tumor	14
128-01	NACT+P	NPr	CD8+/Ki67+_Tumor	12
144-01	NACT+P	NPr	CD8+/Ki67+_Tumor	49
169-01	NACT	Pr	CD8+/Ki67+_Tumor	18
184-01	NACT+P	NPr	CD8+/Ki67+_Tumor	2
250-02	NACT+P	NPr	CD8+/Ki67+_Tumor	39
250-04	NACT+P	Pr	CD8+/Ki67+_Tumor	1
001-01	NACT+P	Pr	CD8+/Ki67+_Tumor	2
018-03	NACT	NPr	CD8+/Ki67+_Tumor	23
024-01	NACT	NPr	CD8+/Ki67+_Tumor	19
024-03	NACT	Pr	CD8+/Ki67+_Tumor	20
024-06	NACT	Pr	CD8+/Ki67+_Tumor	5
027-04	NACT+P	NPr	CD8+/Ki67+_Tumor	16
027-09	NACT+P	NPr	CD8+/Ki67+_Tumor	29
031-01	NACT+P	NPr	CD8+/Ki67+_Tumor	61
031-05	NACT+P	Pr	CD8+/Ki67+_Tumor	9
050-01	NACT+P	NPr	CD8+/Ki67+_Tumor	32
050-03	NACT+P	Pr	CD8+/Ki67+_Tumor	18
050-04	NACT	Pr	CD8+/Ki67+_Tumor	24
050-11	NACT+P	Pr	CD8+/Ki67+_Tumor	47
050-12	NACT+P	Pr	CD8+/Ki67+_Tumor	9
050-13	NACT	Pr	CD8+/Ki67+_Tumor	7
050-15	NACT	Pr	CD8+/Ki67+_Tumor	19
050-17	NACT	NPr	CD8+/Ki67+_Tumor	29
092-01	NACT+P	NPr	CD8+/Ki67+_Tumor	307
092-02	NACT+P	Pr	CD8+/Ki67+_Tumor	11
092-03	NACT	Pr	CD8+/Ki67+_Tumor	24
024-05	NACT+P	Pr	CD8+/Ki67+_Tumor	26
024-07	NACT+P	NPr	CD8+/Ki67+_Tumor	117
024-09	NACT+P	Pr	CD8+/Ki67+_Tumor	94
024-10	NACT+P	Pr	CD8+/Ki67+_Tumor	161
027-03	NACT	Pr	CD8+/Ki67+_Tumor	9
027-06	NACT	Pr	CD8+/Ki67+_Tumor	1
031-02	NACT+P	Pr	CD8+/Ki67+_Tumor	61
031-04	NACT	NPr	CD8+/Ki67+_Tumor	8
050-08	NACT	NPr	CD8+/Ki67+_Tumor	90
081-03	NACT+P	Pr	CD8+/Ki67+_Tumor	6
081-05	NACT	NPr	CD8+/Ki67+_Tumor	118
092-04	NACT	NPr	CD8+/Ki67+_Tumor	1
092-12	NACT+P	NPr	CD8+/Ki67+_Tumor	7
096-04	NACT+P	Pr	CD8+/Ki67+_Tumor	4
096-05	NACT	Pr	CD8+/Ki67+_Tumor	57
098-01	NACT	Pr	CD8+/Ki67+_Tumor	1
144-03	NACT+P	Pr	CD8+/Ki67+_Tumor	0
144-05	NACT+P	Pr	CD8+/Ki67+_Tumor	5
225-01	NACT+P	Pr	CD8+/Ki67+_Tumor	5
250-05	NACT	Pr	CD8+/Ki67+_Tumor	8

## Sheet: Figure 3b
sample_name	Treatment_arm	Patient_status	MCP_Endothelial_cells	MCP_Endothelial_cells_group	quantiseq_Monocytes	quantiseq_Monocytes_group	CD8B/FOXP3	CD8B/FOXP3_group	PDL1	PDL1_group	CPS	CPS_group
018-03	NACT	NPr	2.98	1	0	0	0.571	0	55	0	CPS < 10	0
024-01	NACT	NPr	1.74	0	0.0885	1	3.2	1	135	1	CPS < 10	0
024-03	NACT	Pr	2.37	1	0	0	1	0	81	1	CPS < 10	0
024-06	NACT	Pr	2.4	1	0	0	0.637	0	15	0	CPS < 10	0
027-03	NACT	Pr	2.75	1	0	0	4.93	1	28	0	CPS >= 10	1
027-06	NACT	Pr	2.24	1	0	0	0	0	8	0	CPS >= 10	1
031-04	NACT	NPr	3.52	1	0	0	1.77	1	20	0	CPS < 10	0
050-04	NACT	Pr	1.5	0	0.00851	1	0.261	0	104	1	CPS >= 10	1
050-08	NACT	NPr	3.03	1	0	0	7.76	1	190	1	CPS >= 10	1
050-13	NACT	Pr	1.94	0	0	0	3.07	1	27	0	CPS < 10	0
050-15	NACT	Pr	1.86	0	0	0	0	0	67	0	CPS < 10	0
050-17	NACT	NPr	2.57	1	0.0183	1	1.45	0	62	0	CPS < 10	0
081-05	NACT	NPr	3.05	1	0	0	4.78	1	627	1	CPS < 10	0
092-03	NACT	Pr	1.94	0	0	0	2.18	1	122	1	CPS >= 10	1
092-04	NACT	NPr	1.23	0	0	0	0	0	9	0	CPS < 10	0
092-08	NACT	Pr	1.65	0	0	0	4.81	1	670	1	CPS >= 10	1
096-05	NACT	Pr	3.51	1	0	0	2.9	1	286	1	CPS >= 10	1
098-01	NACT	Pr	3.06	1	0	0	2.29	1	10	0	CPS < 10	0
169-01	NACT	Pr	2.02	0	0	0	1.61	1	118	1	CPS >= 10	1
250-05	NACT	Pr	2.77	1	0	0	1.58	1	124	1	CPS < 10	0
001-01	NACT+P	Pr	2.53	1	0	0	2.06	1	19	0	CPS < 10	0
024-05	NACT+P	Pr	2.54	1	0	0	0.107	0	63	0	CPS < 10	0
024-07	NACT+P	NPr	2.89	1	0	0	4.1	1	339	1	CPS >= 10	1
024-10	NACT+P	Pr	2.99	1	0	0	1.13	0	304	1	CPS >= 10	1
027-04	NACT+P	NPr	1.97	0	0	0	6	1	120	1	CPS < 10	0
027-09	NACT+P	NPr	1.67	0	0	0	0.558	0	74	0	CPS >= 10	1
031-01	NACT+P	NPr	2.3	1	0.0372	1	2.85	1	274	1	CPS >= 10	1
031-02	NACT+P	Pr	2.23	1	0	0	0.56	0	107	1	CPS >= 10	1
031-05	NACT+P	Pr	1.81	0	0	0	0.576	0	61	0	CPS < 10	0
050-01	NACT+P	NPr	1.81	0	0.0348	1	0.871	0	146	1	CPS >= 10	1
050-03	NACT+P	Pr	2.23	1	0	0	1.3	0	135	1	CPS >= 10	1
050-07	NACT+P	Pr	2.48	1	0	0	1.06	0	2	0	CPS < 10	0
050-11	NACT+P	Pr	2.42	1	0.0139	1	0.0985	0	190	1	CPS >= 10	1
050-12	NACT+P	Pr	2.33	1	0	0	1.27	0	80	1	CPS < 10	0
050-21	NACT+P	NPr	1.96	0	0	0	2.02	1	26	0	CPS < 10	0
081-03	NACT+P	Pr	2.96	1	0	0	0.97	0	43	0	CPS < 10	0
092-01	NACT+P	NPr	2.05	0	0.00277	1	4.81	1	1095	1	CPS >= 10	1
092-02	NACT+P	Pr	2.19	1	0	0	0.0985	0	31	0	CPS < 10	0
092-09	NACT+P	NPr	2.47	1	0	0	3.07	1	123	1	CPS < 10	0
092-12	NACT+P	NPr	2.84	1	0	0	2.06	1	27	0	CPS < 10	0
096-02	NACT+P	Pr	2.04	0	0	0	0.824	0	74	0	CPS < 10	0
096-04	NACT+P	Pr	2.83	1	0	0	4.32	1	85	1	CPS < 10	0
098-02	NACT+P	Pr	1.49	0	0	0	1.22	0	80	1	CPS >= 10	1
128-01	NACT+P	NPr	2.05	0	0.0207	1	1.32	0	38	0	CPS < 10	0
144-01	NACT+P	NPr	1.83	0	0.0419	1	3.21	1	272	1	CPS >= 10	1
144-03	NACT+P	Pr	2.95	1	0	0	3.84	1	1	0	CPS < 10	0
144-05	NACT+P	Pr	2.87	1	0	0	3.02	1	77	0	CPS < 10	0
184-01	NACT+P	NPr	2.32	1	0.0177	1	1.45	0	45	0	CPS < 10	0
225-01	NACT+P	Pr	2.97	1	0	0	0.278	0	15	0	CPS >= 10	1
250-02	NACT+P	NPr	2.03	0	0	0	1.72	1	159	1	CPS >= 10	1
250-04	NACT+P	Pr	2.22	1	0	0	1.06	0	12	0	CPS < 10	0

## Sheet: Table 1
sample_name	Treatment_arm	Patient_status	Quantiseq_Monocytes	CD8B/FOXP3	MCP_Endothelialcells	Quantiseq_Monocytes_group	CD8B/FOXP3_group	MCP_Endothelialcells_group
001-01	NACT+P	Pr	0	2.06	2.53	2	2	2
018-03	NACT	NPr	0	0.571	2.98	2	1	2
024-01	NACT	NPr	0.0885	3.2	1.74	1	2	1
024-03	NACT	Pr	0	1	2.37	2	1	2
024-05	NACT+P	Pr	0	0.107	2.54	2	1	2
024-06	NACT	Pr	0	0.637	2.4	2	1	2
024-07	NACT+P	NPr	0	4.1	2.89	2	2	2
024-09	NACT+P	Pr	0	1.4	3.04	2	1	2
024-10	NACT+P	Pr	0	1.13	2.99	2	1	2
027-03	NACT	Pr	0	4.93	2.75	2	2	2
027-04	NACT+P	NPr	0	6	1.97	2	2	1
027-06	NACT	Pr	0	0	2.24	2	1	2
027-09	NACT+P	NPr	0	0.558	1.67	2	1	1
031-01	NACT+P	NPr	0.0372	2.85	2.3	1	2	2
031-02	NACT+P	Pr	0	0.56	2.23	2	1	2
031-04	NACT	NPr	0	1.77	3.52	2	2	2
031-05	NACT+P	Pr	0	0.576	1.81	2	1	1
050-01	NACT+P	NPr	0.0348	0.871	1.81	1	1	1
050-03	NACT+P	Pr	0	1.3	2.23	2	1	2
050-04	NACT	Pr	0.00851	0.261	1.5	1	1	1
050-07	NACT+P	Pr	0	1.06	2.48	2	1	2
050-08	NACT	NPr	0	7.76	3.03	2	2	2
050-11	NACT+P	Pr	0.0139	0.0985	2.42	1	1	2
050-12	NACT+P	Pr	0	1.27	2.33	2	1	2
050-13	NACT	Pr	0	3.07	1.94	2	2	1
050-15	NACT	Pr	0	0	1.86	2	1	1
050-17	NACT	NPr	0.0183	1.45	2.57	1	1	2
050-21	NACT+P	NPr	0	2.02	1.96	2	2	1
081-03	NACT+P	Pr	0	0.97	2.96	2	1	2
081-05	NACT	NPr	0	4.78	3.05	2	2	2
092-01	NACT+P	NPr	0.00277	4.81	2.05	1	2	1
092-02	NACT+P	Pr	0	0.0985	2.19	2	1	2
092-03	NACT	Pr	0	2.18	1.94	2	2	1
092-04	NACT	NPr	0	0	1.23	2	1	1
092-08	NACT	Pr	0	4.81	1.65	2	2	1
092-09	NACT+P	NPr	0	3.07	2.47	2	2	2
092-12	NACT+P	NPr	0	2.06	2.84	2	2	2
096-02	NACT+P	Pr	0	0.824	2.04	2	1	1
096-04	NACT+P	Pr	0	4.32	2.83	2	2	2
096-05	NACT	Pr	0	2.9	3.51	2	2	2
098-01	NACT	Pr	0	2.29	3.06	2	2	2
098-02	NACT+P	Pr	0	1.22	1.49	2	1	1
128-01	NACT+P	NPr	0.0207	1.32	2.05	1	1	1
144-01	NACT+P	NPr	0.0419	3.21	1.83	1	2	1
144-03	NACT+P	Pr	0	3.84	2.95	2	2	2
144-05	NACT+P	Pr	0	3.02	2.87	2	2	2
169-01	NACT	Pr	0	1.61	2.02	2	2	1
184-01	NACT+P	NPr	0.0177	1.45	2.32	1	1	2
225-01	NACT+P	Pr	0	0.278	2.97	2	1	2
250-02	NACT+P	NPr	0	1.72	2.03	2	2	1
250-04	NACT+P	Pr	0	1.06	2.22	2	1	2
250-05	NACT	Pr	0	1.58	2.77	2	2	2

## Sheet: Figures 4 a,b,c,d
	sample_name	Treatment_arm	pfs2	del_pfs2	os2	del_os2	Quantiseq_Monocytes	Quantiseq_Monocytes_cat	Quantiseq_Macrophages.M2	TREM2	TREM2_cat	SMARCD3	SMARCD3_cat
	001-01	NACT+P	1	19.28383706	0	60.84099869	0	low	0.0432	15.4	high	19.4	high
	018-03	NACT	0	56.63600526	0	57.12877792	0	low	0.0361	3.2	low	33.3	high
	024-01	NACT	1	25.72273325	1	28.08804205	0.0885	high	0.0296	22	high	143	high
	024-03	NACT	1	12.87779238	1	22.86465177	0	low	0.0789	20.9	high	16.5	low
	024-05	NACT+P	1	14.29040736	1	21.09067017	0	low	0.0715	23.7	high	44.9	high
	024-06	NACT	1	16.36005256	0	52.39816032	0	low	0.075	4.96	low	19.5	high
	024-07	NACT+P	1	34.78975033	1	49.77003942	0	low	0.0746	14.3	high	25.5	high
	024-09	NACT+P	1	18.03547963	1	31.1760841	0	low	0.0581	12.9	high	23.3	high
	024-10	NACT+P	1	11.89224704	1	15.34165572	0	low	0.0608	7.52	low	11.2	low
	027-03	NACT	1	22.53613666	1	41.42575559	0	low	0.0583	16.3	high	39.2	high
	027-04	NACT+P	1	30.78186597	0	60.47963206	0	low	0.0335	7.18	low	22.8	high
	027-06	NACT	1	12.61498029	1	25.91984231	0	low	0.0378	0.658	low	8.32	low
	027-09	NACT+P	0	49.54007884	0	49.54007884	0	low	0.0293	2.58	low	37.2	high
	031-01	NACT+P	1	37.61498029	0	54.43495401	0.0372	high	0.0274	8.35	low	74.3	high
	031-02	NACT+P	1	23.09461235	0	54.9934297	0	low	0.0279	5.93	low	42.8	high
	031-04	NACT	0	48.78449409	0	48.91590013	0	low	0.0961	4.21	low	69.7	high
	031-05	NACT+P	1	17.01708279	1	28.97503285	0	low	0.0366	6.37	low	7.86	low
	050-01	NACT+P	1	43.56110381	0	44.67805519	0.0348	high	0.013	9.32	low	73.2	high
	050-03	NACT+P	1	10.77529566	1	11.82654402	0	low	0.0425	3.51	low	50.2	high
	050-04	NACT	1	20.76215506	0	42.11563732	0.00851	high	0.00764	2.22	low	19	low
	050-07	NACT+P	1	18.2325887	0	39.65177398	0	low	0.0364	3.13	low	33.4	high
	050-08	NACT	0	32.29303548	0	35.01971091	0	low	0.0374	6.83	low	22.6	high
	050-11	NACT+P	1	15.07884363	1	21.12352168	0.0139	high	0.0374	8.71	low	59.2	high
	050-12	NACT+P	1	9.00131406	1	24.34296978	0	low	0.0348	3.47	low	14	low
	050-13	NACT	1	15.24310118	1	33.70565046	0	low	0.0804	2.54	low	4.22	low
	050-15	NACT	1	22.30617608	1	24.67148489	0	low	0.0227	5.55	low	42.7	high
	050-17	NACT	1	36.92509856	0	36.92509856	0.0183	high	0.0236	6.03	low	57.1	high
	050-21	NACT+P	1	37.61498029	0	37.61498029	0	low	0.0181	1.05	low	13.4	low
	081-03	NACT+P	1	23.39027595	1	29.6977661	0	low	0.0831	9.1	low	17.2	low
	081-05	NACT	1	36.26806833	0	50.55847569	0	low	0.0649	4.52	low	25.6	high
	092-01	NACT+P	0	34.9868594	0	60.80814718	0.00277	high	0.0247	4.52	low	12	low
	092-02	NACT+P	1	19.54664915	0	28.15374507	0	low	0.0341	6.11	low	22.2	high
	092-03	NACT	1	20.79500657	1	20.79500657	0	low	0.0451	7	low	43.8	high
	092-04	NACT	1	24.54007884	0	54.6977661	0	low	0.0364	1.98	low	31.5	high
	092-08	NACT	1	14.94743758	1	34.78975033	0	low	0.0245	7.68	low	4.33	low
	092-09	NACT+P	0	43.10118265	0	55.42049934	0	low	0.0396	10.1	high	19.4	high
	092-12	NACT+P	1	51.31406045	0	51.31406045	0	low	0.058	2.71	low	31	high
	096-02	NACT+P	1	18.16688568	1	27.29960578	0	low	0.0622	12.6	high	42.9	high
	096-04	NACT+P	1	18.36399474	1	28.71222076	0	low	0.0623	15.8	high	29.1	high
	096-05	NACT	1	19.25098555	1	27.10249672	0	low	0.0922	8.64	low	16	low
	098-01	NACT	1	14.91458607	1	34.26412615	0	low	0.0647	12.7	high	12.1	low
	098-02	NACT+P	1	21.38633377	0	59.55978975	0	low	0.0232	8.03	low	21.4	high
	128-01	NACT+P	0	56.83311432	0	57.03022339	0.0207	high	0.0164	5.49	low	45.2	high
	144-01	NACT+P	1	49.57293036	0	61.13666229	0.0419	high	0.0319	13.4	high	66.9	high
	144-02	NACT	1	15.73587385	1	35.51248357	0	low	0.0619	90.3	high	3.94	low
	144-03	NACT+P	1	16.7542707	1	36.07095926	0	low	0.042	2.45	low	23.8	high
	144-05	NACT+P	1	3.022339028	1	3.022339028	0	low	0.0411	12.3	high	18.5	low
	169-01	NACT	1	9.526938239	1	14.98028909	0	low	0.0321	10.4	high	7.86	low
	184-01	NACT+P	0	50.03285151	0	50.22996058	0.0177	high	0.0303	6.97	low	33.5	high
	225-01	NACT+P	1	17.0499343	1	44.57950066	0	low	0.0478	4.05	low	13.6	low
	250-02	NACT+P	1	58.63994744	0	59.00131406	0	low	0.0602	5.75	low	19.6	high
	250-04	NACT+P	1	16.13009198	0	54.9934297	0	low	0.0184	2.78	low	21	high
	250-05	NACT	1	10.84099869	1	12.84494087	0	low	0.131	13.7	high	17.2	low

[truncated: 19 more sheets: Figures 5 a,b,c, Figures 6  a,c,d, Supp Figure 2a, Supp Figure 2b, Supp Figure 3b, Supp Figure 3c, Supp Figure 3d, Supp Figure 3e, Supp Figure 4b, Supp Figure 4c, Supp Figure 4d, Supp Figures 5 a,c,d, Supp Figure 5b, Supp Figure 5e, Supp Figures 5  f,g, Supp Figures 6 a,e, Supp Figure 6c, Supp Figures 6 b,d, Supp Table 4]
